# Supplementary material for: An ammonium iron(II) pyrophosphate, (NH4)2[Fe3(P2O7)2(H2O)2], with a layered structure
Source: Acta Crystallogr Sect E Struct Rep Online. 2011 Dec 10;68(Pt 1):i5–6. doi: 10.1107/S1600536811052482 (PMC3254271; doi:10.1107/S1600536811052482)
Supplement: Supplementary file 1 [file e-68-000i5-sup1.cif]

##############################################################################
#                                                                            #
# This CIF contains the data in a paper accepted for publication in          #
# Acta Crystallographica Section E. It conforms to the requirements of       #
# Notes for Authors for Acta Crystallographica Section E, and has been       #
# peer reviewed under the auspices of the IUCr Commission on Journals.       #
#                                                                            #
# Full details of the Crystallographic Information File format               #
# are given in the paper "The Crystallographic Information File (CIF):       #
# a New Standard Archive File for Crystallography" by S. R. Hall, F. H.      #
# Allen and I. D. Brown [Acta Cryst. (1991), A47, 655-685].                  #
#                                                                            #
# The current version of the core CIF dictionary is obtainable from          #
# ftp://ftp.iucr.org/pub/cif_core.dic.                                       #
#                                                                            #
# Software is freely available for graphical display of the structure(s)     #
# in this CIF. For information consult the CIF software page                 #
# http://www.iucr.org/resources/cif/software.                                #
#                                                                            #
# This file may be used for bona fide research purposes within the           #
# scientific community so long as proper attribution is given to the journal # 
# article from which it was obtained.                                        #
#                                                                            #
##############################################################################
data_I
_audit_creation_method     SHELXL-97
_chemical_name_systematic
;
Diammonium diaquabis(phosphato)triferrate(II)
;
_chemical_name_common     ?
_chemical_formula_moiety     '2(H4 N +), Fe3 H4 O16 P4 2-'
_chemical_formula_sum     'Fe3 H12 N2 O16 P4'
_chemical_formula_iupac     '(N H4)2 [Fe3 (H2 O)2 (P2 O7)2]'
_chemical_formula_weight     587.55
_chemical_melting_point     ?
_symmetry_cell_setting     monoclinic
_symmetry_space_group_name_H-M     'P 21/c'
_symmetry_space_group_name_Hall     '-P 2ybc'
loop_
    _symmetry_equiv_pos_as_xyz
    'x, y, z'
    '-x, y+1/2, -z+1/2'
    '-x, -y, -z'
    'x, -y-1/2, z-1/2'
_cell_length_a     9.4131(17)
_cell_length_b     8.1940(15)
_cell_length_c     9.3987(17)
_cell_angle_alpha     90.00
_cell_angle_beta     99.651(3)
_cell_angle_gamma     90.00
_cell_volume     714.7(2)
_cell_formula_units_Z     2
_cell_measurement_reflns_used     4127
_cell_measurement_theta_min     2.20
_cell_measurement_theta_max     28.26
_cell_measurement_temperature     173(2)
_exptl_crystal_description     'block'
_exptl_crystal_colour     'light yellow'
_exptl_crystal_size_max     0.08
_exptl_crystal_size_mid     0.06
_exptl_crystal_size_min     0.06
_exptl_crystal_density_diffrn     2.730
_exptl_crystal_density_meas     ?
_exptl_crystal_density_method     'not measured'
_exptl_crystal_F_000     584
_exptl_absorpt_coefficient_mu     3.548
_exptl_absorpt_correction_type     numerical
_exptl_absorpt_process_details     '(SMART; Bruker, 2001)'
_exptl_absorpt_correction_T_min     0.775
_exptl_absorpt_correction_T_max     0.808
_exptl_special_details     ?
_diffrn_ambient_temperature     173(2)
_diffrn_radiation_type     MoK\a
_diffrn_radiation_wavelength     0.71073
_diffrn_radiation_source     'fine-focus sealed tube'
_diffrn_radiation_monochromator     graphite
_diffrn_measurement_device_type
             'Bruker Smart APEXI diffractometer equipped with CCD area-detector'
_diffrn_measurement_method
                      '1265 images,\f=0, 90, 180\%, and \D\w=0.3\%, \c= 54.74\%'
_diffrn_detector_area_resol_mean     .
_diffrn_reflns_number     4127
_diffrn_reflns_av_R_equivalents     0.0351
_diffrn_reflns_av_sigmaI/netI     0.0480
_diffrn_reflns_theta_min     2.19
_diffrn_reflns_theta_max     28.26
_diffrn_reflns_theta_full     28.26
_diffrn_measured_fraction_theta_max     1.0
_diffrn_measured_fraction_theta_full     1.0
_diffrn_reflns_limit_h_min     -12
_diffrn_reflns_limit_h_max     12
_diffrn_reflns_limit_k_min     -5
_diffrn_reflns_limit_k_max     10
_diffrn_reflns_limit_l_min     -12
_diffrn_reflns_limit_l_max     12
_diffrn_standards_number     0
_diffrn_standards_interval_count     .
_diffrn_standards_interval_time     .
_diffrn_standards_decay_%     .
_refine_special_details
;
 Refinement of F^2^ against ALL reflections.  The weighted R-factor wR and
 goodness of fit S are based on F^2^, conventional R-factors R are based
 on F, with F set to zero for negative F^2^. The threshold expression of
 F^2^ > 2sigma(F^2^) is used only for calculating R-factors(gt) etc. and is
 not relevant to the choice of reflections for refinement.  R-factors based
 on F^2^ are statistically about twice as large as those based on F, and R-
 factors based on ALL data will be even larger.
;
_reflns_number_total     1652
_reflns_number_gt     1417
_reflns_threshold_expression     >2sigma(I)
_refine_ls_structure_factor_coef     Fsqd
_refine_ls_matrix_type     full
_refine_ls_R_factor_all     0.0485
_refine_ls_R_factor_gt     0.0399
_refine_ls_wR_factor_gt     0.0815
_refine_ls_wR_factor_ref     0.0850
_refine_ls_goodness_of_fit_ref     1.048
_refine_ls_restrained_S_all     1.048
_refine_ls_number_reflns     1652
_refine_ls_number_parameters     135
_refine_ls_number_restraints     0
_refine_ls_hydrogen_treatment     refall
_refine_ls_weighting_scheme     calc
_refine_ls_weighting_details
         'calc w=1/[\s^2^(Fo^2^)+(0.0331P)^2^+1.7041P] where P=(Fo^2^+2Fc^2^)/3'
_atom_sites_solution_hydrogens     difmap
_atom_sites_solution_primary     direct
_atom_sites_solution_secondary     difmap
_refine_ls_shift/su_max     0.000
_refine_ls_shift/su_mean     0.000
_refine_diff_density_max     0.551
_refine_diff_density_min     -0.548
_refine_ls_extinction_method     none
_refine_ls_extinction_coef     0
loop_
    _atom_type_symbol
    _atom_type_description
    _atom_type_scat_dispersion_real
    _atom_type_scat_dispersion_imag
    _atom_type_scat_source
    'Fe' 'Fe' 0.3463 0.8444
                         'International Tables Vol C Tables 4.2.6.8 and 6.1.1.4'
    'H' 'H' 0.0000 0.0000
                         'International Tables Vol C Tables 4.2.6.8 and 6.1.1.4'
    'N' 'N' 0.0061 0.0033
                         'International Tables Vol C Tables 4.2.6.8 and 6.1.1.4'
    'O' 'O' 0.0106 0.0060
                         'International Tables Vol C Tables 4.2.6.8 and 6.1.1.4'
    'P' 'P' 0.1023 0.0942
                         'International Tables Vol C Tables 4.2.6.8 and 6.1.1.4'
_computing_data_collection     'SMART (Bruker, 2001)'
_computing_cell_refinement     'SAINT (Bruker, 2001)'
_computing_data_reduction     'SAINT (Bruker, 2001)'
_computing_structure_solution     'SHELXS-97 (Sheldrick, 2008)'
_computing_structure_refinement     'SHELXL-97 (Sheldrick, 2008)'
_computing_molecular_graphics
                           'DIAMOND (Brandenburg, 2005) and ATOMS (Dowty, 2004)'
_computing_publication_material
                        'SHELXL-97 (Sheldrick, 2008) and WinGX (Farrugia, 1999)'
loop_
    _atom_site_type_symbol
    _atom_site_label
    _atom_site_fract_x
    _atom_site_fract_y
    _atom_site_fract_z
    _atom_site_U_iso_or_equiv
    _atom_site_adp_type
    _atom_site_calc_flag
    _atom_site_refinement_flags
    _atom_site_occupancy
    _atom_site_symmetry_multiplicity
    _atom_site_disorder_assembly
    _atom_site_disorder_group
    Fe Fe1 0.86847(6) 0.86015(7) 0.50162(6) 0.00855(16) Uani d . 1 1 . .
    Fe Fe2 1.0000 0.5000 0.5000 0.00833(19) Uani d S 1 2 . .
    P P1 0.90578(11) 0.29865(13) 0.20925(10) 0.0077(2) Uani d . 1 1 . .
    P P2 0.70438(11) 0.55532(13) 0.26344(11) 0.0085(2) Uani d . 1 1 . .
    O O1 0.7060(3) 0.6456(4) 0.1229(3) 0.0126(6) Uani d . 1 1 . .
    O O2 0.7509(3) 0.3679(3) 0.2350(3) 0.0092(6) Uani d . 1 1 . .
    O O3 0.8740(3) 0.1331(3) 0.1398(3) 0.0105(6) Uani d . 1 1 . .
    O O4 0.9971(3) 0.2951(3) 0.3592(3) 0.0102(6) Uani d . 1 1 . .
    O O5 0.8132(3) 0.6192(3) 0.3887(3) 0.0099(6) Uani d . 1 1 . .
    O O6 0.9625(3) 0.4199(3) 0.1104(3) 0.0099(6) Uani d . 1 1 . .
    O O7 0.5538(3) 0.5385(4) 0.2972(3) 0.0126(6) Uani d . 1 1 . .
    O O8 0.7301(3) 0.9906(4) 0.3371(3) 0.0168(7) Uani d . 1 1 . .
    H H1 0.777(6) 1.016(7) 0.265(6) 0.033(11) Uiso d . 1 1 . .
    H H2 0.647(6) 0.979(7) 0.296(6) 0.033(11) Uiso d . 1 1 . .
    N N1 0.5548(5) 0.2761(5) 0.4867(5) 0.0203(9) Uani d . 1 1 . .
    H H3 0.480(7) 0.206(8) 0.461(7) 0.050(10) Uiso d . 1 1 . .
    H H4 0.632(7) 0.213(8) 0.485(7) 0.050(10) Uiso d . 1 1 . .
    H H5 0.550(7) 0.323(8) 0.579(7) 0.050(10) Uiso d . 1 1 . .
    H H6 0.550(7) 0.363(8) 0.430(7) 0.050(10) Uiso d . 1 1 . .
loop_
    _atom_site_aniso_label
    _atom_site_aniso_U_11
    _atom_site_aniso_U_22
    _atom_site_aniso_U_33
    _atom_site_aniso_U_12
    _atom_site_aniso_U_13
    _atom_site_aniso_U_23
    Fe1 0.0091(3) 0.0087(3) 0.0078(3) 0.0007(2) 0.0012(2) 0.0006(2)
    Fe2 0.0095(4) 0.0079(4) 0.0074(4) 0.0003(3) 0.0008(3) -0.0001(3)
    P1 0.0082(5) 0.0082(5) 0.0065(5) 0.0001(4) 0.0010(4) -0.0001(4)
    P2 0.0084(5) 0.0095(5) 0.0075(5) 0.0010(4) 0.0005(4) 0.0003(4)
    O1 0.0145(14) 0.0132(15) 0.0109(14) 0.0029(12) 0.0045(11) 0.0007(12)
    O2 0.0085(13) 0.0095(14) 0.0099(13) -0.0015(11) 0.0023(11) -0.0022(11)
    O3 0.0157(14) 0.0086(14) 0.0070(13) 0.0002(12) 0.0015(11) -0.0010(11)
    O4 0.0116(14) 0.0118(15) 0.0069(13) 0.0019(12) 0.0003(11) -0.0003(11)
    O5 0.0112(14) 0.0085(14) 0.0084(13) 0.0018(11) -0.0032(11) -0.0022(11)
    O6 0.0141(14) 0.0057(14) 0.0108(14) 0.0011(11) 0.0048(11) 0.0003(11)
    O7 0.0087(13) 0.0170(16) 0.0124(14) 0.0010(12) 0.0026(11) -0.0006(12)
    O8 0.0112(15) 0.0241(19) 0.0140(15) -0.0017(14) -0.0016(12) 0.0092(13)
    N1 0.017(2) 0.021(2) 0.021(2) -0.0059(17) -0.0030(17) 0.0012(18)
_geom_special_details
;
 All esds (except the esd in the dihedral angle between two l.s. planes)
 are estimated using the full covariance matrix.  The cell esds are taken
 into account individually in the estimation of esds in distances, angles
 and torsion angles; correlations between esds in cell parameters are only
 used when they are defined by crystal symmetry.  An approximate (isotropic)
 treatment of cell esds is used for estimating esds involving l.s. planes.
;
loop_
    _geom_bond_atom_site_label_1
    _geom_bond_atom_site_label_2
    _geom_bond_site_symmetry_2
    _geom_bond_distance
    _geom_bond_publ_flag
    Fe1 O1 4_576 2.055(3) yes
    Fe1 O4 3_766 2.092(3) yes
    Fe1 O6 2_755 2.108(3) yes
    Fe1 O8 . 2.134(3) yes
    Fe1 O6 4_576 2.185(3) yes
    Fe1 O5 . 2.261(3) yes
    Fe2 O5 . 2.127(3) yes
    Fe2 O5 3_766 2.127(3) yes
    Fe2 O4 . 2.135(3) yes
    Fe2 O4 3_766 2.135(3) yes
    Fe2 O3 4_566 2.201(3) yes
    Fe2 O3 2_755 2.201(3) yes
    P1 O3 . 1.514(3) yes
    P1 O6 . 1.517(3) yes
    P1 O4 . 1.523(3) yes
    P1 O2 . 1.620(3) yes
    P2 O7 . 1.510(3) yes
    P2 O1 . 1.516(3) yes
    P2 O5 . 1.518(3) yes
    P2 O2 . 1.631(3) yes
    O8 H1 . 0.89(6) yes
    O8 H2 . 0.82(6) yes
    N1 H3 . 0.91(7) yes
    N1 H4 . 0.89(6) yes
    N1 H5 . 0.96(7) yes
    N1 H6 . 0.88(7) yes
loop_
    _geom_angle_atom_site_label_1
    _geom_angle_atom_site_label_2
    _geom_angle_atom_site_label_3
    _geom_angle_site_symmetry_1
    _geom_angle_site_symmetry_3
    _geom_angle
    _geom_angle_publ_flag
    O1 Fe1 O4 4_576 3_766 93.89(11) no
    O1 Fe1 O6 4_576 2_755 167.57(12) no
    O4 Fe1 O6 3_766 2_755 91.46(11) no
    O1 Fe1 O8 4_576 . 89.59(12) no
    O4 Fe1 O8 3_766 . 171.64(12) no
    O6 Fe1 O8 2_755 . 86.66(12) no
    O1 Fe1 O6 4_576 4_576 92.29(11) no
    O4 Fe1 O6 3_766 4_576 93.09(11) no
    O6 Fe1 O6 2_755 4_576 76.20(11) no
    O8 Fe1 O6 . 4_576 94.37(12) no
    O1 Fe1 O5 4_576 . 96.12(11) no
    O4 Fe1 O5 3_766 . 80.21(10) no
    O6 Fe1 O5 2_755 . 95.84(10) no
    O8 Fe1 O5 . . 91.87(12) no
    O6 Fe1 O5 4_576 . 169.56(10) no
    O5 Fe2 O5 . 3_766 180.0 no
    O5 Fe2 O4 . . 97.61(10) no
    O5 Fe2 O4 3_766 . 82.39(10) no
    O5 Fe2 O4 . 3_766 82.39(10) no
    O5 Fe2 O4 3_766 3_766 97.61(10) no
    O4 Fe2 O4 . 3_766 180.0 no
    O5 Fe2 O3 . 4_566 92.14(11) no
    O5 Fe2 O3 3_766 4_566 87.86(10) no
    O4 Fe2 O3 . 4_566 91.63(10) no
    O4 Fe2 O3 3_766 4_566 88.37(10) no
    O5 Fe2 O3 . 2_755 87.86(10) no
    O5 Fe2 O3 3_766 2_755 92.14(11) no
    O4 Fe2 O3 . 2_755 88.37(10) no
    O4 Fe2 O3 3_766 2_755 91.63(10) no
    O3 Fe2 O3 4_566 2_755 180.0 no
    O3 P1 O6 . . 112.80(16) no
    O3 P1 O4 . . 114.97(16) no
    O6 P1 O4 . . 112.16(16) no
    O3 P1 O2 . . 105.08(15) no
    O6 P1 O2 . . 106.26(16) no
    O4 P1 O2 . . 104.54(15) no
    O7 P2 O1 . . 111.99(16) no
    O7 P2 O5 . . 113.84(16) no
    O1 P2 O5 . . 113.78(17) no
    O7 P2 O2 . . 103.63(16) no
    O1 P2 O2 . . 105.91(15) no
    O5 P2 O2 . . 106.68(15) no
    P2 O1 Fe1 . 4_575 126.10(17) no
    P1 O2 P2 . . 128.83(18) yes
    P1 O3 Fe2 . 2_745 127.87(17) no
    P1 O4 Fe1 . 3_766 141.13(18) no
    P1 O4 Fe2 . . 120.34(16) no
    Fe1 O4 Fe2 3_766 . 98.46(11) yes
    P2 O5 Fe2 . . 128.17(16) no
    P2 O5 Fe1 . . 137.51(16) no
    Fe2 O5 Fe1 . . 93.67(10) yes
    P1 O6 Fe1 . 2_745 121.76(16) no
    P1 O6 Fe1 . 4_575 132.09(16) no
    Fe1 O6 Fe1 2_745 4_575 103.80(11) no
    Fe1 O8 H1 . . 110(4) no
    Fe1 O8 H2 . . 134(4) no
    H1 O8 H2 . . 103(5) no
    H3 N1 H4 . . 103(5) no
    H3 N1 H5 . . 110(5) no
    H4 N1 H5 . . 114(5) no
    H3 N1 H6 . . 113(5) no
    H4 N1 H6 . . 114(6) no
    H5 N1 H6 . . 103(5) no
loop_
    _geom_hbond_atom_site_label_D
    _geom_hbond_atom_site_label_H
    _geom_hbond_atom_site_label_A
    _geom_hbond_site_symmetry_A
    _geom_hbond_distance_DH
    _geom_hbond_distance_HA
    _geom_hbond_distance_DA
    _geom_hbond_angle_DHA
    _geom_hbond_publ_flag
    O8 H1 O3 1_565 0.89(6) 1.87(6) 2.734(4) 162(5) y
    O8 H2 O7 2_655 0.82(6) 2.00(6) 2.785(4) 159(5) y
    N1 H3 O1 2_645 0.91(7) 1.86(7) 2.717(5) 156(6) y
    N1 H4 O2 4_566 0.89(6) 2.51(6) 2.966(5) 112(5) no
    N1 H4 O8 1_545 0.89(6) 2.56(7) 3.310(6) 142(5) y
    N1 H5 O7 3_666 0.96(7) 1.99(7) 2.859(5) 150(5) y
    N1 H6 O7 . 0.88(7) 1.91(7) 2.791(5) 174(6) y
_iucr_refine_instructions_details
;
TITL P21/c
CELL  0.71073    9.4131    8.19400    9.3987    90.000    99.651    90.000
ZERR  2           0.0017    0.0015    0.0017     0.000     0.003     0.000
LATT   1
SYMM   - X ,    0.50000 + Y ,    0.50000 - Z
SFAC Fe  H  N  O  P
UNIT     6   24   4  32   8
L.S. 8
TEMP -100
FMAP 2
PLAN 20
ACTA
BOND $H
EQIV $1 x, y+1, z
EQIV $2 -x+1, y+1/2, -z+1/2
EQIV $3 -x+1, y-1/2, -z+1/2
EQIV $4 x, -y+1/2, z+1/2
EQIV $5 x, y-1, z
EQIV $6 -x+1, -y+1, -z+1
HTAB O8 O3_$1
HTAB O8 O7_$2
HTAB N1 O1_$3
HTAB N1 O2_$4
HTAB N1 O8_$5
HTAB N1 O7_$6
HTAB N1 O7
WGHT    0.033100    1.704100
FVAR       0.61286   0.03291   0.05016
FE1   1    0.868466    0.860145    0.501615    11.00000    0.00906    0.00869 =
         0.00783    0.00060    0.00123    0.00074
FE2   1    1.000000    0.500000    0.500000    10.50000    0.00949    0.00792 =
         0.00736   -0.00010    0.00079    0.00026
P1    5    0.905784    0.298654    0.209255    11.00000    0.00819    0.00816 =
         0.00653   -0.00011    0.00096    0.00008
P2    5    0.704375    0.555318    0.263438    11.00000    0.00838    0.00946 =
         0.00749    0.00027    0.00047    0.00104
O1    4    0.706010    0.645558    0.122866    11.00000    0.01449    0.01317 =
         0.01090    0.00066    0.00445    0.00289
O2    4    0.750857    0.367880    0.234978    11.00000    0.00849    0.00951 =
         0.00994   -0.00222    0.00226   -0.00146
O3    4    0.873968    0.133067    0.139817    11.00000    0.01572    0.00857 =
         0.00703   -0.00100    0.00152    0.00020
O4    4    0.997096    0.295119    0.359196    11.00000    0.01164    0.01178 =
         0.00685   -0.00026    0.00033    0.00194
O5    4    0.813233    0.619190    0.388658    11.00000    0.01121    0.00848 =
         0.00844   -0.00224   -0.00320    0.00178
O6    4    0.962492    0.419903    0.110391    11.00000    0.01407    0.00570 =
         0.01079    0.00025    0.00485    0.00111
O7    4    0.553799    0.538514    0.297164    11.00000    0.00874    0.01704 =
         0.01236   -0.00061    0.00261    0.00101
O8    4    0.730130    0.990552    0.337075    11.00000    0.01117    0.02407 =
         0.01397    0.00916   -0.00159   -0.00173
H1    2    0.776929    1.015945    0.264772    11.00000   21.00000
H2    2    0.646612    0.978504    0.296413    11.00000   21.00000
N1    3    0.554781    0.276111    0.486713    11.00000    0.01741    0.02075 =
         0.02053    0.00119   -0.00297   -0.00587
H3    2    0.479874    0.206469    0.460801    11.00000   31.00000
H4    2    0.631869    0.213328    0.485299    11.00000   31.00000
H5    2    0.549576    0.323164    0.579168    11.00000   31.00000
H6    2    0.550160    0.362604    0.430238    11.00000   31.00000
HKLF 4 1
REM  test in P 21/a              New: P21/c
REM R1 =  0.0399 for   1417 Fo > 4sig(Fo)  and  0.0485 for all   1652 data
REM    135 parameters refined using      0 restraints
END
WGHT      0.0331      1.7041
REM Highest difference peak  0.551,  deepest hole -0.548,  1-sigma level  0.145
Q1    1   0.7874  0.7990  0.4900  11.00000  0.05    0.55
Q2    1   0.5632  0.4942  0.3558  11.00000  0.05    0.53
Q3    1   0.9219  0.9360  0.4616  11.00000  0.05    0.52
Q4    1   0.8965  0.8515  0.4061  11.00000  0.05    0.52
Q5    1   0.6872  0.9511  0.4138  11.00000  0.05    0.50
Q6    1   0.4859  0.5715  0.2661  11.00000  0.05    0.48
Q7    1   0.9416  0.3685  0.1594  11.00000  0.05    0.48
Q8    1   0.7857  0.5863  0.3081  11.00000  0.05    0.46
Q9    1   0.4931  0.5529  0.2373  11.00000  0.05    0.46
Q10   1   0.9777  0.2318  0.2993  11.00000  0.05    0.44
Q11   1   0.4301  0.3536  0.4413  11.00000  0.05    0.43
Q12   1   0.9983  0.0453  0.2110  11.00000  0.05    0.43
Q13   1   0.5196  0.5990  0.3747  11.00000  0.05    0.43
Q14   1   0.6580  0.2993  0.2153  11.00000  0.05    0.43
Q15   1   0.8126  0.5888  0.4786  11.00000  0.05    0.42
Q16   1   0.6137  0.5196  0.2594  11.00000  0.05    0.42
Q17   1   0.8801  0.1014  0.0732  11.00000  0.05    0.42
Q18   1   0.7478  0.6321  0.1945  11.00000  0.05    0.42
Q19   1   0.9184  0.5681  0.4791  11.00000  0.05    0.42
Q20   1   0.7546  0.7102  0.4627  11.00000  0.05    0.41
;
data_global
_journal_date_recd_electronic     2011-11-04
_journal_date_accepted     2011-12-06
_journal_name_full     'Acta Crystallographica, Section E'
_journal_year     2012
_journal_volume     68
_journal_issue      1
_journal_page_first     i5
_journal_page_last     i6
_journal_paper_category     QI
_journal_paper_doi     10.1107/S1600536811052482
_journal_coeditor_code     FI2119
_publ_contact_author_name     'Dr. Ya-Xi Huang'
_publ_contact_author_address
;
Department of Materials Science and Engineering
College of Materials,
Xiamen University,
Xiamen 361005, Fujian Province
People's Republic of China
;
_publ_contact_author_email     yaxihuang@xmu.edu.cn
_publ_contact_author_fax     '0086-592-2183937'
_publ_contact_author_phone     '0086-13950175872'
_publ_section_title
;
An ammonium iron(II) pyrophosphate,
(NH~4~)~2~[Fe^II^~3~(P~2~O~7~)~2~(H~2~O)~2~], with a layered structure
;
loop_
    _publ_author_name
    _publ_author_footnote
    _publ_author_address
    'Liu, Biao' .
;
Department of Materials Science and Engineering,
College of Materials,
Xiamen University,
Xiamen 361005, Fujian Province,
People's Republic of China
;
    'Zhang, Xin' .
;
Department of Materials Science and Engineering,
College of Materials,
Xiamen University,
Xiamen 361005, Fujian Province,
People's Republic of China
;
    'Wen, Lei' .
;
Department of Materials Science and Engineering,
College of Materials,
Xiamen University,
Xiamen 361005, Fujian Province,
People's Republic of China
;
    'Sun, Wei' .
;
Department of Materials Science and Engineering,
College of Materials,
Xiamen University,
Xiamen 361005, Fujian Province,
People's Republic of China
;
    'Huang, Ya-Xi' .
;
Department of Materials Science and Engineering,
College of Materials,
Xiamen University,
Xiamen 361005, Fujian Province,
People's Republic of China
;
