# Supplementary material for: An ammonium iron(II) pyrophosphate, (NH4)2[Fe3(P2O7)2(H2O)2], with a layered structure
Source: Acta Crystallogr Sect E Struct Rep Online. 2011 Dec 10;68(Pt 1):i5–6. doi: 10.1107/S1600536811052482 (PMC3254271; doi:10.1107/S1600536811052482)
Supplement: Supplementary file 2 [file e-68-000i5-Isup2.hkl]

#
# h,k,l, Fc-squared, Fo-squared, sigma(Fo-squared) and status flag
#
data_I
_shelx_title ' test in P 21/a              New: P21/c'
_shelx_refln_list_code          4
_shelx_F_calc_maximum      164.86
_exptl_crystal_F_000       584.00
_reflns_d_resolution_high  0.7505
 
loop_
 _symmetry_equiv_pos_as_xyz
 'x, y, z'
 '-x, y+1/2, -z+1/2'
 '-x, -y, -z'
 'x, -y-1/2, z-1/2'
 
_cell_length_a     9.4131
_cell_length_b     8.1940
_cell_length_c     9.3987
_cell_angle_alpha  90.000
_cell_angle_beta   99.651
_cell_angle_gamma  90.000
 
_shelx_F_squared_multiplier     1.000
 
loop_
 _refln_index_h
 _refln_index_k
 _refln_index_l
 _refln_F_squared_calc
 _refln_F_squared_meas
 _refln_F_squared_sigma
 _refln_observed_status
   1   0   0    27178.53    26336.97    315.75 o
   2   0   0      184.67      191.40     11.45 o
   3   0   0       16.79       25.23      8.38 o
   4   0   0      363.08      460.83     29.70 o
   5   0   0     4316.13     4297.68    146.45 o
   6   0   0      186.12      148.90     25.30 o
   7   0   0    16984.36    16632.21    375.35 o
   8   0   0     2661.48     2384.51     90.57 o
   9   0   0     2191.68     2113.10     91.12 o
  10   0   0     1205.53     1270.07    114.19 o
  11   0   0      453.61      436.27     83.09 o
  12   0   0      533.66      538.88     93.48 o
   1   1   0     1295.37     1411.17     21.68 o
   2   1   0       46.03       42.55      8.00 o
   3   1   0     2375.64     2591.65     39.70 o
   4   1   0      350.96      387.41     24.01 o
   5   1   0     4957.28     5138.56     72.22 o
   6   1   0     1659.07     1531.62     41.18 o
   7   1   0      432.33      468.43     43.88 o
   8   1   0     2092.27     2049.58     68.35 o
   9   1   0      287.81      344.68     37.65 o
  10   1   0      250.65      321.00     38.34 o
  11   1   0      285.06      333.72     41.52 o
  12   1   0      558.67      774.13    104.85 o
   0   2   0     1255.18     1356.92     53.64 o
   1   2   0      334.13      385.08     13.97 o
   2   2   0      802.63      716.19     20.84 o
   3   2   0     5798.48     5860.25     66.45 o
   4   2   0     7556.33     7844.39     87.15 o
   5   2   0      811.20      824.54     34.70 o
   6   2   0     1176.08     1115.68     39.69 o
   7   2   0     1972.27     1861.66     60.97 o
   8   2   0       31.94       38.63     16.83 o
   9   2   0      242.05      280.39     34.07 o
  10   2   0       67.09       86.87     23.54 o
  11   2   0       38.28       81.63     33.06 o
   1   3   0     7826.52     7838.39     95.88 o
   2   3   0       49.52       44.52      6.50 o
   3   3   0      576.40      582.81     22.22 o
   4   3   0        2.25       14.20      7.13 o
   5   3   0      280.09      302.87     22.37 o
   6   3   0     5319.50     5363.17     86.38 o
   7   3   0        2.43       13.16     13.62 o
   8   3   0        0.20       -0.94     14.57 o
   9   3   0      848.65     1132.56    136.38 o
  10   3   0       13.34       46.15     31.68 o
  11   3   0      462.13      431.79     62.71 o
   0   4   0     1850.83     2017.17    113.73 o
   1   4   0     1486.61     1598.71     41.32 o
   2   4   0     6304.46     6658.15    100.76 o
   3   4   0     9516.69     9856.62    110.59 o
   4   4   0     8322.78     8655.13    118.38 o
   5   4   0     2204.86     2139.55     60.81 o
   6   4   0        0.67       -0.55     12.68 o
   7   4   0       58.67      123.52     31.06 o
   8   4   0      457.17      528.32     79.30 o
   9   4   0      218.80      267.12     46.38 o
  10   4   0      986.08     1058.36     85.82 o
  11   4   0     3172.30     3313.31    206.71 o
   1   5   0      116.82      124.48     16.05 o
   2   5   0     5076.88     5000.99    129.02 o
   3   5   0     2470.31     2526.57     88.82 o
   4   5   0      397.08      422.29     40.02 o
   5   5   0     2230.95     2197.62     72.18 o
   6   5   0       22.57       48.75     18.31 o
   7   5   0       56.19       76.54     27.31 o
   8   5   0       28.50       25.63     23.77 o
   9   5   0      901.61      968.17     82.25 o
  10   5   0      657.34      877.39    102.57 o
   0   6   0     3589.18     3302.39    148.99 o
   1   6   0     2258.21     2153.51     84.74 o
   2   6   0      120.34      156.48     20.45 o
   3   6   0       30.32       34.37     15.43 o
   4   6   0       38.57       47.93     16.58 o
   5   6   0        1.60        8.90     11.85 o
   6   6   0      175.35      217.94     38.56 o
   7   6   0     1150.43     1187.37     77.75 o
   8   6   0     2536.92     2380.89    144.69 o
   9   6   0      720.09      758.21     76.95 o
  10   6   0       69.45      107.75     56.04 o
   1   7   0      146.02      176.49     33.29 o
   2   7   0     1335.39     1381.35     77.58 o
   3   7   0      325.93      357.38     79.10 o
   4   7   0       60.87       56.66     24.93 o
   5   7   0      444.17      433.85     52.26 o
   6   7   0      326.63      354.44     42.33 o
   7   7   0      173.30      279.47     40.37 o
   8   7   0      393.87      490.33     63.48 o
   9   7   0       28.97       43.74     36.93 o
   0   8   0     1043.45      988.62    107.08 o
   1   8   0      882.78      901.10     73.67 o
   2   8   0        8.32       26.12     18.15 o
   3   8   0      861.76      937.85     80.07 o
   4   8   0       46.99       42.37     25.38 o
   5   8   0      789.13      831.10     79.88 o
   6   8   0      623.27      603.23     72.33 o
   7   8   0      934.42     1041.88    100.24 o
   1   9   0     1584.18     1344.72     89.86 o
   2   9   0     2009.29     1825.57     99.41 o
   3   9   0     1738.19     1831.66    112.91 o
   4   9   0      159.65      169.68     43.04 o
   5   9   0      193.54      219.81     48.09 o
   6   9   0      997.34      931.21     94.71 o
   0  10   0       72.14       49.63     38.15 o
   1  10   0      819.88      793.62     82.38 o
   2  10   0     2001.09     1679.95    361.39 o
   3  10   0      568.62      451.28     65.96 o
 -12   1   1     1003.13     1029.84     84.62 o
 -11   1   1     2944.35     2854.56    112.92 o
 -10   1   1      676.88      788.70     54.91 o
  -9   1   1       22.46       39.89     25.24 o
  -8   1   1        0.21       -0.22     12.89 o
  -7   1   1      662.14      606.43     38.25 o
  -6   1   1       64.10       69.77     15.21 o
  -5   1   1    11740.68    12028.75    118.25 o
  -4   1   1     7393.87     7139.80     77.40 o
  -3   1   1     1536.83     1428.60     27.40 o
  -2   1   1     1308.35     1309.61     29.15 o
  -1   1   1     4753.31     5079.62     54.88 o
   0   1   1      260.12      255.75     16.41 o
   1   1   1     5766.06     6209.92     55.50 o
   2   1   1     6455.99     7059.75     68.56 o
   3   1   1     1733.37     1569.50     49.67 o
   4   1   1     1775.96     1781.75     38.88 o
   5   1   1     1399.76     1297.98     36.39 o
   6   1   1     3099.06     3050.06     66.47 o
   7   1   1      733.99      608.65     35.96 o
   8   1   1      295.17      279.90     37.59 o
   9   1   1     2047.54     1837.55     79.15 o
  10   1   1     1080.89     1201.36     66.45 o
  11   1   1      452.95      527.08     66.72 o
  12   1   1      747.48      758.93    107.06 o
 -11   2   1       17.74       41.84     24.98 o
 -10   2   1     2370.32     2426.20     85.32 o
  -9   2   1      715.10      639.47     47.48 o
  -8   2   1      160.56      144.41     23.29 o
  -7   2   1        2.03        1.00     12.55 o
  -6   2   1     3124.69     2847.79    101.01 o
  -5   2   1     6636.43     6958.64     95.41 o
  -4   2   1      487.68      538.27     28.31 o
  -3   2   1      967.66      831.87     27.40 o
  -2   2   1      249.68      222.29     14.70 o
  -1   2   1      290.68      290.93     13.25 o
   0   2   1      289.67      346.94     11.55 o
   1   2   1    12613.00    13321.44    106.77 o
   2   2   1    10843.79    11251.66     97.52 o
   3   2   1     3355.53     3616.81     51.80 o
   4   2   1      106.10      168.20     18.80 o
   5   2   1     1568.44     1530.28     82.56 o
   6   2   1    12570.54    12780.68    167.47 o
   7   2   1     4387.79     4224.33    110.50 o
   8   2   1     1913.04     1838.02     66.08 o
   9   2   1     2841.69     2727.38     85.55 o
  10   2   1      557.41      604.74     51.30 o
  11   2   1      340.70      489.70     64.46 o
 -11   3   1       30.58       54.25     43.84 o
 -10   3   1      603.05      734.41     72.61 o
  -9   3   1     1216.06     1241.02     79.39 o
  -8   3   1     4292.25     4282.71    146.56 o
  -7   3   1     7389.79     6930.32    123.96 o
  -6   3   1      350.04      317.80     27.65 o
  -5   3   1     1415.24     1426.66     37.01 o
  -4   3   1     2761.22     2816.76     79.35 o
  -3   3   1      354.57      458.84     21.54 o
  -2   3   1       29.13       32.42      7.70 o
  -1   3   1      787.75      665.20     24.24 o
   0   3   1     7676.90     7606.07     72.22 o
   1   3   1    13224.00    13286.35    141.79 o
   2   3   1     2844.17     2812.35     68.20 o
   3   3   1      346.63      395.59     17.62 o
   4   3   1       74.82       72.62     11.32 o
   5   3   1        0.75        6.41     10.17 o
   6   3   1     1421.69     1510.75     51.38 o
   7   3   1      480.93      508.56     45.70 o
   8   3   1     1035.36     1038.37     69.64 o
   9   3   1      596.85      579.37     62.34 o
  10   3   1       22.75       33.29     26.25 o
  11   3   1      362.52      443.19     64.01 o
 -11   4   1      308.93      345.08     77.44 o
 -10   4   1      341.48      345.74     54.75 o
  -9   4   1       12.42       28.84     22.01 o
  -8   4   1      938.48      953.98     72.98 o
  -7   4   1       17.42       52.04     23.70 o
  -6   4   1       13.70       45.84     20.02 o
  -5   4   1     1430.60     1411.28     65.20 o
  -4   4   1       46.92       70.51     22.24 o
  -3   4   1       94.25      103.91     12.30 o
  -2   4   1      227.94      231.13     22.87 o
  -1   4   1      580.92      656.00     23.51 o
   0   4   1     5774.63     6027.92     82.08 o
   1   4   1     1536.83     1505.86     42.17 o
   2   4   1      230.53      274.05     23.22 o
   3   4   1      942.84     1028.82     47.71 o
   4   4   1       49.42       55.35     14.16 o
   5   4   1     1741.68     1695.85     56.56 o
   6   4   1     1304.00     1257.52     66.23 o
   7   4   1      726.53      786.07     63.77 o
   8   4   1        6.18       30.58     21.13 o
   9   4   1      950.38      941.78     98.88 o
  10   4   1     2358.34     2275.33    113.00 o
  11   4   1      890.02      756.69    112.86 o
 -10   5   1       27.91       23.50     28.30 o
  -9   5   1      142.58      195.87     42.33 o
  -8   5   1       14.72       11.41     37.69 o
  -7   5   1      433.20      496.75     54.70 o
  -6   5   1      398.27      393.03     47.24 o
  -5   5   1      465.17      455.91     33.59 o
  -4   5   1     1364.01     1364.09     62.44 o
  -3   5   1     8061.15     8345.23    178.18 o
  -2   5   1     7870.57     7929.38    277.65 o
  -1   5   1      912.73      940.81     28.28 o
   0   5   1     2531.58     2511.34     67.02 o
   1   5   1     2899.32     2862.31     64.67 o
   2   5   1      959.95      992.77     42.67 o
   3   5   1      356.19      391.96     36.55 o
   4   5   1      405.61      243.54     29.79 o
   5   5   1     1475.94     1409.68     76.70 o
   6   5   1     2235.30     2352.17    137.76 o
   7   5   1     3541.16     3545.37    142.25 o
   8   5   1     3630.42     3595.44    131.56 o
   9   5   1     1700.76     1717.74    117.68 o
  10   5   1        2.80       39.96     32.28 o
 -10   6   1     1850.75     1553.19    147.90 o
  -9   6   1     1384.34     1414.55    191.88 o
  -8   6   1      533.14      565.27     65.60 o
  -7   6   1     2138.66     2321.90    104.63 o
  -6   6   1     2597.69     2661.90    105.84 o
  -5   6   1     1318.38     1352.12     71.15 o
  -4   6   1      415.06      409.58     38.18 o
  -3   6   1      372.34      427.85     63.68 o
  -2   6   1     6498.63     6224.04    155.13 o
  -1   6   1     8978.35     8283.66    225.22 o
   0   6   1      265.45      204.85     30.68 o
   1   6   1      293.79      255.11     44.92 o
   2   6   1      379.41      464.99     38.51 o
   3   6   1     2703.93     2609.23     96.82 o
   4   6   1     2242.55     2234.16     72.63 o
   5   6   1     1142.68     1141.53     64.11 o
   6   6   1     1808.37     1793.33     68.14 o
   7   6   1       35.57       59.34     30.17 o
   8   6   1       55.94       86.57     33.55 o
   9   6   1       37.01       22.24     27.47 o
  10   6   1       65.57       52.24     48.51 o
  -9   7   1      319.32      418.75     65.56 o
  -8   7   1      134.94      175.13     44.09 o
  -7   7   1      443.17      524.25     52.18 o
  -6   7   1     1026.23     1087.97     68.08 o
  -5   7   1     1307.60     1394.57     90.65 o
  -4   7   1      139.92      150.00     32.66 o
  -3   7   1      442.28      480.94     55.88 o
  -2   7   1      318.73      364.67     48.91 o
  -1   7   1      197.70      270.69     41.92 o
   0   7   1      595.78      610.28     57.09 o
   1   7   1     1410.67     1283.81    195.10 o
   2   7   1     2517.04     2576.66    103.18 o
   3   7   1     4690.42     4866.83    148.97 o
   4   7   1     6040.63     6097.83    172.69 o
   5   7   1     2169.59     2172.53     67.40 o
   6   7   1      224.99      281.96     53.08 o
   7   7   1     1006.87     1028.66     69.10 o
   8   7   1      154.27      173.60     35.06 o
   9   7   1      173.64      217.01     52.53 o
  -7   8   1        6.00       28.62     28.59 o
  -6   8   1      539.63      624.43     75.54 o
  -5   8   1     1695.31     1676.73    101.69 o
  -4   8   1       25.75       56.32     23.84 o
  -3   8   1      522.78      502.87     72.79 o
  -2   8   1     2676.12     2533.06    109.96 o
  -1   8   1     1773.26     1805.92     91.24 o
   0   8   1     1471.10     1445.67    131.67 o
   1   8   1      281.49      355.17     94.80 o
   2   8   1      546.49      569.91     63.67 o
   3   8   1       29.54       68.38     26.55 o
   4   8   1      178.01      177.40     38.22 o
   5   8   1        7.83       25.85     18.77 o
   6   8   1      171.64      224.92     52.81 o
   7   8   1      444.46      400.36     67.07 o
  -6   9   1     1952.98     1560.84    248.19 o
  -5   9   1      368.00      296.15     53.82 o
  -4   9   1        1.16       30.04     25.11 o
  -3   9   1      764.55      818.64    141.15 o
  -2   9   1     1855.11     1625.05     99.44 o
  -1   9   1       24.68       18.90     19.70 o
   0   9   1      783.63      816.01     76.10 o
   1   9   1     1355.51     1356.05     90.85 o
   2   9   1        1.67        4.97     21.25 o
   3   9   1       33.61       68.26     28.25 o
   4   9   1     1020.14      893.50     85.22 o
   5   9   1      804.83      840.61     85.04 o
   6   9   1        1.43       -5.62     38.45 o
  -3  10   1       80.09      132.93     38.84 o
  -2  10   1      863.75      752.17     80.85 o
  -1  10   1      413.10      332.13     77.66 o
   0  10   1        0.04        3.07     20.46 o
   1  10   1      116.73      117.85     37.38 o
   2  10   1       27.96       39.42     28.89 o
   3  10   1      758.06      699.43     79.60 o
 -12   0   2       24.83       58.87     39.99 o
 -11   0   2     1995.18     1794.01    128.78 o
 -10   0   2     1622.98     1619.24     84.02 o
  -9   0   2      968.04      976.78    126.31 o
  -8   0   2     5388.03     5177.97    202.79 o
  -7   0   2     5365.39     5049.77    188.70 o
  -6   0   2     8939.10     8922.42    245.18 o
  -5   0   2     5053.71     5073.04    111.03 o
  -4   0   2    13736.68    14794.03    290.41 o
  -3   0   2    10826.48    10953.66    149.58 o
  -2   0   2     2532.33     2325.62     78.00 o
  -1   0   2     5312.60     5689.69     60.38 o
   0   0   2       90.36       64.14     10.84 o
   1   0   2     6936.97     8049.15    106.18 o
   2   0   2    20144.97    20037.41    177.76 o
   3   0   2       27.02       11.58      8.17 o
   4   0   2       34.08       34.14     12.27 o
   5   0   2     3051.73     2815.86     64.32 o
   6   0   2     4664.62     4276.97     86.44 o
   7   0   2      958.42      719.58     48.58 o
   8   0   2     3267.71     3333.38    152.40 o
   9   0   2     1387.19     1340.62    103.04 o
  10   0   2      141.37      237.54     61.40 o
  11   0   2      525.05      466.70     85.04 o
 -12   1   2        3.57       27.72     23.71 o
 -11   1   2        5.71       -3.11     17.09 o
 -10   1   2      454.90      508.42     45.78 o
  -9   1   2      543.43      580.63     45.53 o
  -8   1   2       76.20      148.78     25.57 o
  -7   1   2     1380.16     1223.58     76.27 o
  -6   1   2      199.77      131.30     19.45 o
  -5   1   2      953.04      794.11     44.80 o
  -4   1   2     3237.55     3481.49     66.42 o
  -3   1   2     9373.12     9686.45    111.89 o
  -2   1   2    20259.56    19659.90    174.90 o
  -1   1   2     1520.99     1618.61     31.14 o
   0   1   2     1043.01     1087.59     17.92 o
   1   1   2     9960.40    10804.02     80.87 o
   2   1   2    14478.39    14521.14    121.20 o
   3   1   2       28.08       78.62     10.91 o
   4   1   2      548.91      553.33     24.08 o
   5   1   2     3286.32     3228.41     60.70 o
   6   1   2     2771.96     2611.41     58.63 o
   7   1   2     5484.04     5033.64     88.15 o
   8   1   2      367.67      363.35     31.70 o
   9   1   2      546.85      569.74     45.92 o
  10   1   2      340.70      380.12     42.44 o
  11   1   2       49.35       43.95     31.59 o
 -11   2   2      729.58      743.80     57.91 o
 -10   2   2      297.57      360.20     39.89 o
  -9   2   2      271.81      325.55     36.64 o
  -8   2   2     1020.40      884.27     48.31 o
  -7   2   2     1689.25     1652.80     57.51 o
  -6   2   2      279.32      245.09     25.63 o
  -5   2   2     2919.61     2809.39     46.05 o
  -4   2   2      420.03      406.28     21.59 o
  -3   2   2      881.05      898.23     30.65 o
  -2   2   2     4080.83     3709.86     79.17 o
  -1   2   2    26187.33    26258.49    218.49 o
   0   2   2      500.18      519.81     22.79 o
   1   2   2     4303.40     4547.13     48.13 o
   2   2   2     4808.00     4793.89     58.41 o
   3   2   2     1850.33     1940.06     39.01 o
   4   2   2       11.29       20.14      9.12 o
   5   2   2      959.39      978.70     45.16 o
   6   2   2     1878.60     1875.79     49.98 o
   7   2   2       64.76       83.22     20.08 o
   8   2   2     1844.74     1715.83     55.01 o
   9   2   2     1499.39     1568.55     66.01 o
  10   2   2     1514.01     1495.25     86.61 o
  11   2   2      512.61      614.28    102.05 o
 -11   3   2      214.28      166.52     40.63 o
 -10   3   2      927.24      895.96    141.30 o
  -9   3   2     2033.21     2174.45     76.38 o
  -8   3   2       11.37       14.06     14.60 o
  -7   3   2      964.32      894.54     59.30 o
  -6   3   2      234.70      218.64     24.64 o
  -5   3   2     3105.07     3231.44     59.83 o
  -4   3   2     5229.62     5494.73     89.03 o
  -3   3   2       88.88      100.88     14.19 o
  -2   3   2      289.70      263.50     17.65 o
  -1   3   2      861.40     1013.47     25.74 o
   0   3   2     4001.55     4695.85     56.12 o
   1   3   2      736.34      920.42     21.60 o
   2   3   2     2695.04     3016.96     41.53 o
   3   3   2      247.24      241.92     17.57 o
   4   3   2      707.94      687.73     26.22 o
   5   3   2        1.47       15.26     10.31 o
   6   3   2      435.90      460.54     29.08 o
   7   3   2        0.48        8.36     20.16 o
   8   3   2        0.32       21.04     20.42 o
   9   3   2     1697.02     1651.56     88.71 o
  10   3   2      296.85      303.73     52.01 o
 -11   4   2     1251.21     1039.07     90.94 o
 -10   4   2      429.65      468.64     61.56 o
  -9   4   2      475.23      494.22     59.31 o
  -8   4   2      153.87      168.32     35.95 o
  -7   4   2      482.57      558.96     55.62 o
  -6   4   2      352.68      324.76     29.22 o
  -5   4   2     7137.85     7530.32    143.12 o
  -4   4   2    14137.68    14826.97    195.16 o
  -3   4   2     4755.01     4855.33     89.91 o
  -2   4   2      434.56      409.98     20.02 o
  -1   4   2      169.21      169.07     13.31 o
   0   4   2     1541.96     1478.01     29.74 o
   1   4   2     2283.88     2343.05     55.70 o
   2   4   2     1859.00     1716.81     49.24 o
   3   4   2     5122.66     4983.12    134.11 o
   4   4   2     4161.51     4153.42    106.96 o
   5   4   2     2522.00     2308.37     80.72 o
   6   4   2     1343.12     1396.44     58.42 o
   7   4   2       54.10       54.33     19.88 o
   8   4   2      433.45      478.51     57.25 o
   9   4   2       78.23      102.05     33.04 o
  10   4   2       21.74       48.41     30.35 o
 -10   5   2      660.11      625.19     72.27 o
  -9   5   2      175.11      245.77     45.89 o
  -8   5   2      200.70      254.80     45.63 o
  -7   5   2        1.99       15.25     18.71 o
  -6   5   2     6496.09     6682.17    165.08 o
  -5   5   2      862.16      856.68     55.79 o
  -4   5   2      528.71      447.16    107.67 o
  -3   5   2     1927.90     1956.61    110.61 o
  -2   5   2      921.78      824.40     29.83 o
  -1   5   2     6157.07     6309.46     79.07 o
   0   5   2      183.09      209.43     21.45 o
   1   5   2    11529.02    11248.54    177.03 o
   2   5   2      994.80     1029.39     42.08 o
   3   5   2      138.22      134.24     23.60 o
   4   5   2      187.86      162.12     28.33 o
   5   5   2        6.11        4.96     13.72 o
   6   5   2     4481.84     4183.72    101.60 o
   7   5   2      292.62      349.11     38.27 o
   8   5   2     1315.85     1352.73     80.61 o
   9   5   2      662.69      693.66     95.05 o
 -10   6   2      308.25      371.49     87.17 o
  -9   6   2      647.56      777.80     78.05 o
  -8   6   2     1257.98     1407.62     89.90 o
  -7   6   2     2461.29     2433.24    107.47 o
  -6   6   2     2653.92     2641.37    146.75 o
  -5   6   2      249.52      287.81     39.84 o
  -4   6   2       29.76       53.24     16.80 o
  -3   6   2      273.89      305.51     41.71 o
  -2   6   2      125.36      121.90     27.93 o
  -1   6   2     1065.33      987.48     58.93 o
   0   6   2     2121.78     1913.34    147.49 o
   1   6   2     1976.54     1877.06     71.39 o
   2   6   2      143.08      185.39     24.23 o
   3   6   2      184.59      224.95     36.84 o
   4   6   2        1.44       21.67     12.72 o
   5   6   2       89.50       91.84     19.61 o
   6   6   2      577.38      659.64     44.29 o
   7   6   2     1493.76     1531.96     85.67 o
   8   6   2      390.54      466.80    103.20 o
   9   6   2        4.02       -8.62     28.12 o
  -9   7   2       60.93      129.74     59.77 o
  -8   7   2      205.91      294.00    109.03 o
  -7   7   2      108.11      192.89     41.40 o
  -6   7   2     1072.51      928.09    133.63 o
  -5   7   2      178.17      169.20     36.93 o
  -4   7   2        9.29        2.31     14.98 o
  -3   7   2      323.60      402.23     52.27 o
  -2   7   2      162.70      181.07     36.28 o
  -1   7   2       85.37       96.42     26.09 o
   0   7   2       10.52       17.55     34.60 o
   1   7   2     1199.02     1055.57     64.98 o
   2   7   2      327.92      323.10     45.88 o
   3   7   2      464.76      577.47     59.92 o
   4   7   2       25.19       39.35     15.91 o
   5   7   2      310.07      336.22     37.15 o
   6   7   2       15.87       34.57     19.44 o
   7   7   2       86.52      116.83     29.81 o
   8   7   2      328.59      386.38     50.41 o
  -7   8   2     2147.31     2488.63    134.06 o
  -6   8   2     1127.40     1195.83     98.47 o
  -5   8   2      271.51      361.87     56.24 o
  -4   8   2      292.53      321.61     96.97 o
  -3   8   2      147.93      192.19     40.84 o
  -2   8   2      772.77      838.56     81.28 o
  -1   8   2     2243.54     2024.81    263.34 o
   0   8   2     6329.07     6181.44    353.76 o
   1   8   2     1620.68     1563.67     86.25 o
   2   8   2       34.76       66.75     26.55 o
   3   8   2       10.18       59.25     26.76 o
   4   8   2      245.47      274.98     43.27 o
   5   8   2      964.08     1180.91     71.66 o
   6   8   2       19.75       40.48     34.12 o
   7   8   2     1593.91     1616.34    113.78 o
  -5   9   2     1620.55     1194.61     98.93 o
  -4   9   2      239.84      243.79     49.40 o
  -3   9   2       54.60       76.66     29.03 o
  -2   9   2      744.24      721.95    106.87 o
  -1   9   2      679.35      560.55     67.68 o
   0   9   2        7.70       24.49     20.44 o
   1   9   2      242.02      357.87     54.41 o
   2   9   2      442.91      406.22     65.44 o
   3   9   2      124.87      137.35     44.50 o
   4   9   2       91.80       80.45     27.96 o
   5   9   2      179.65      237.57     40.47 o
   6   9   2       84.41       60.57     51.31 o
  -3  10   2      924.13      827.70     89.44 o
  -2  10   2       40.71       45.91     28.79 o
  -1  10   2      321.22      257.10     58.35 o
   0  10   2       15.10       44.62     29.32 o
   1  10   2      607.62      625.89     76.65 o
   2  10   2       12.63       31.06     29.77 o
   3  10   2     3309.82     3410.04    217.50 o
   4  10   2     3283.18     3488.95    210.52 o
 -12   1   3     1585.71     1537.51    126.39 o
 -11   1   3      977.87     1048.65     65.92 o
 -10   1   3      866.82     1010.23     69.92 o
  -9   1   3       97.58       70.98     24.08 o
  -8   1   3       13.46        6.84     13.47 o
  -7   1   3       13.31       42.48     24.03 o
  -6   1   3     2553.70     2467.99     67.38 o
  -5   1   3      666.61      586.05     56.02 o
  -4   1   3     6802.56     6986.61    101.80 o
  -3   1   3    14634.27    14626.18    154.29 o
  -2   1   3     2162.77     2082.25     43.93 o
  -1   1   3      503.77      451.59     14.45 o
   0   1   3       39.25       62.07      5.81 o
   1   1   3     2496.74     2531.48     35.46 o
   2   1   3       30.22       83.96      9.18 o
   3   1   3     7033.72     7249.43     77.21 o
   4   1   3    12213.36    12667.68    131.52 o
   5   1   3     2455.96     2258.54     63.54 o
   6   1   3     2056.14     1967.83     52.38 o
   7   1   3      539.80      461.59     35.57 o
   8   1   3       30.77       47.06     15.59 o
   9   1   3      214.27      257.93     34.58 o
  10   1   3      323.32      389.24     79.46 o
  11   1   3     1725.77     1720.54     96.86 o
 -12   2   3      184.62      192.84     61.98 o
 -11   2   3      269.63      373.91     43.25 o
 -10   2   3      636.79      678.68     56.65 o
  -9   2   3     1172.28     1168.50     57.93 o
  -8   2   3      346.01      358.67     62.35 o
  -7   2   3     1183.23     1119.26     71.84 o
  -6   2   3     3777.86     3479.21    119.23 o
  -5   2   3     1090.97     1140.80     73.80 o
  -4   2   3     1624.39     1749.02     69.87 o
  -3   2   3      190.70      173.08     17.81 o
  -2   2   3     1398.88     1106.56     32.97 o
  -1   2   3     6854.82     7033.50     87.94 o
   0   2   3      976.42     1091.91     23.48 o
   1   2   3     2031.93     2043.41     32.56 o
   2   2   3    13077.80    14218.11    114.87 o
   3   2   3     9304.97     9620.60    103.96 o
   4   2   3        4.55       11.79      9.07 o
   5   2   3      471.67      455.14     42.91 o
   6   2   3      510.34      465.03     29.26 o
   7   2   3        5.81       23.24     13.56 o
   8   2   3      152.35      170.30     24.20 o
   9   2   3      194.95      262.20     63.58 o
  10   2   3      479.90      492.21     90.20 o
 -11   3   3      890.92     1098.84     89.08 o
 -10   3   3        5.74       31.07     23.66 o
  -9   3   3     1248.23     1241.96    116.74 o
  -8   3   3     2706.69     2703.56     81.94 o
  -7   3   3     1022.68      941.83     48.84 o
  -6   3   3     5802.08     5679.83    133.25 o
  -5   3   3      901.97      871.75     46.67 o
  -4   3   3       45.12       53.64     13.72 o
  -3   3   3      298.76      303.73     44.90 o
  -2   3   3     3408.65     3682.77     65.46 o
  -1   3   3     8728.79     9132.16     95.79 o
   0   3   3     9048.74     9329.55     95.01 o
   1   3   3    12495.78    13331.00    110.87 o
   2   3   3      372.14      428.02     18.49 o
   3   3   3      909.56      882.23     26.15 o
   4   3   3      200.22      214.62     19.60 o
   5   3   3      529.79      581.68     32.75 o
   6   3   3     1792.42     1759.31     61.50 o
   7   3   3     9595.78     9752.73    247.69 o
   8   3   3     8884.70     8721.73    195.72 o
   9   3   3      100.23      140.42     49.57 o
  10   3   3       18.57       41.11     44.06 o
 -11   4   3       14.99       26.89     52.04 o
 -10   4   3      593.24      614.37     68.87 o
  -9   4   3        1.79       47.49     24.11 o
  -8   4   3     1506.56     1560.44     82.91 o
  -7   4   3      277.47      279.07     45.56 o
  -6   4   3     1459.56     1434.08     52.62 o
  -5   4   3     4994.98     5061.70     96.84 o
  -4   4   3        0.31       15.34      9.84 o
  -3   4   3     2577.39     2637.20     60.40 o
  -2   4   3      984.89      957.91     30.62 o
  -1   4   3      526.53      531.80     39.10 o
   0   4   3     5705.31     6124.39     75.47 o
   1   4   3       50.43       55.42      9.60 o
   2   4   3     3128.36     3064.21     60.75 o
   3   4   3       99.28      105.92     16.23 o
   4   4   3        4.21       15.36      9.85 o
   5   4   3     1089.65     1016.27     62.43 o
   6   4   3        2.91       35.52     17.29 o
   7   4   3     1740.13     1765.53     68.01 o
   8   4   3        1.01        7.19     32.59 o
   9   4   3       76.90       80.43     44.57 o
 -10   5   3      641.55      676.95    128.78 o
  -9   5   3     1346.10     1301.81     91.96 o
  -8   5   3     1530.81     1657.65     89.66 o
  -7   5   3      543.90      552.02     57.69 o
  -6   5   3       52.30       76.83     25.83 o
  -5   5   3      421.24      416.03     54.89 o
  -4   5   3      515.86      528.22     45.08 o
  -3   5   3     1607.69     1676.76     59.36 o
  -2   5   3      370.22      363.26     27.35 o
  -1   5   3     1104.91     1050.91     86.28 o
   0   5   3     5635.18     5623.18     99.15 o
   1   5   3     3192.09     3083.02     72.54 o
   2   5   3     1395.67     1264.71    152.25 o
   3   5   3      401.00      332.87     31.47 o
   4   5   3       18.67       25.23     12.49 o
   5   5   3      155.63      184.15     25.64 o
   6   5   3       18.96       36.37     23.44 o
   7   5   3      493.19      636.88     51.04 o
   8   5   3      107.76      145.98     54.07 o
   9   5   3       49.19      181.66     65.44 o
 -10   6   3      396.00      466.97     95.16 o
  -9   6   3      669.47      768.00     78.34 o
  -8   6   3      136.59      149.05     38.79 o
  -7   6   3      682.32      724.05     67.02 o
  -6   6   3      254.07      356.88     63.17 o
  -5   6   3     1341.90     1301.57    137.85 o
  -4   6   3      188.39      177.69     35.11 o
  -3   6   3       25.34       33.43     18.30 o
  -2   6   3       10.03       16.03     15.96 o
  -1   6   3       24.17       31.97     15.88 o
   0   6   3     2202.35     2189.07     63.20 o
   1   6   3      747.56      680.92     91.27 o
   2   6   3     4373.35     4088.04     92.78 o
   3   6   3      473.11      456.06     32.65 o
   4   6   3     2335.67     2320.10     65.24 o
   5   6   3     1334.16     1394.94     53.59 o
   6   6   3      341.59      515.65     41.79 o
   7   6   3     1620.57     1700.17    100.22 o
   8   6   3      956.41      887.79     81.30 o
  -9   7   3     1769.86     1944.33    148.09 o
  -8   7   3      147.89       83.09     45.39 o
  -7   7   3       24.17        1.25     33.17 o
  -6   7   3       31.62       32.46     23.08 o
  -5   7   3     1582.07     1557.17     90.13 o
  -4   7   3    12373.44    12474.63    260.29 o
  -3   7   3     6141.93     6155.05    225.19 o
  -2   7   3       10.14       62.08     22.97 o
  -1   7   3        0.76        5.81     25.36 o
   0   7   3      787.98      756.74     62.72 o
   1   7   3     2041.93     1952.19     88.59 o
   2   7   3       42.24       36.51     22.64 o
   3   7   3     6108.56     5740.07    108.33 o
   4   7   3     4259.84     4169.11     94.13 o
   5   7   3     2683.10     2666.18     77.16 o
   6   7   3     1939.92     2078.52     71.78 o
   7   7   3        8.92       42.17     32.57 o
   8   7   3       39.75       70.26     37.94 o
  -7   8   3        3.63       10.28     26.87 o
  -6   8   3       61.13       30.76     27.42 o
  -5   8   3       97.88      112.94     34.20 o
  -4   8   3       10.95       16.15     20.77 o
  -3   8   3      198.63      238.88     43.28 o
  -2   8   3      267.26      304.96     49.59 o
  -1   8   3       99.83      108.05     30.34 o
   0   8   3       27.04       31.75     19.20 o
   1   8   3       10.05       13.57     19.62 o
   2   8   3      129.62      253.68     44.82 o
   3   8   3        1.96       44.26     20.20 o
   4   8   3      587.36      659.41     56.19 o
   5   8   3     1190.03     1258.32     72.01 o
   6   8   3      431.23      632.79     59.70 o
   7   8   3       39.33      105.06     57.14 o
  -5   9   3        2.40       43.17     30.10 o
  -4   9   3      337.30      415.48     62.01 o
  -3   9   3        3.80        8.87     20.04 o
  -2   9   3        2.19       24.49     22.00 o
  -1   9   3      628.28      815.56     79.72 o
   0   9   3      912.86      973.40     82.86 o
   1   9   3       43.31       45.57     28.13 o
   2   9   3      760.46      757.83    176.80 o
   3   9   3      800.02      862.21     65.72 o
   4   9   3      152.12      190.27     46.07 o
   5   9   3        5.80        3.46     23.64 o
  -2  10   3        3.97       31.05     28.29 o
  -1  10   3      440.78      346.02     83.27 o
   0  10   3      481.63      415.35     62.52 o
   1  10   3        2.65       33.12     27.28 o
   2  10   3      574.20      558.58     71.92 o
   3  10   3       92.59      215.82     71.99 o
 -11   0   4       60.09       61.48     39.83 o
 -10   0   4       37.13       92.27     28.09 o
  -9   0   4      825.45      756.67     63.54 o
  -8   0   4      182.34      193.53     35.80 o
  -7   0   4     1151.93     1115.54     68.62 o
  -6   0   4       55.58       49.93     37.38 o
  -5   0   4     4560.42     4654.76    110.60 o
  -4   0   4     1143.18     1002.53     53.81 o
  -3   0   4        7.98        2.30      6.73 o
  -2   0   4     4641.41     4822.40    103.61 o
  -1   0   4      426.41      358.74     24.44 o
   0   0   4    11970.32    11448.44    157.51 o
   1   0   4      664.64      471.84     32.42 o
   2   0   4     1671.50     1743.16     59.00 o
   3   0   4     2730.43     2894.67     81.00 o
   4   0   4     1332.17     1442.56     98.54 o
   5   0   4      917.92      823.99    134.48 o
   6   0   4      116.10      104.92     28.61 o
   7   0   4     7274.59     7325.08    169.66 o
   8   0   4     5012.18     5201.52    209.27 o
   9   0   4     2514.66     2651.98    155.75 o
  10   0   4      121.07       99.58     51.54 o
 -12   1   4      254.72      288.40     70.45 o
 -11   1   4      890.99      934.13     84.79 o
 -10   1   4     2298.84     2180.63     81.03 o
  -9   1   4     2949.77     2860.52     87.32 o
  -8   1   4      982.22     1015.79     54.89 o
  -7   1   4      131.92      136.72     23.87 o
  -6   1   4     5022.41     4663.13    171.16 o
  -5   1   4     9530.42     9207.49    173.38 o
  -4   1   4      461.32      454.06     29.35 o
  -3   1   4      567.65      560.19     43.31 o
  -2   1   4     3634.34     3646.53     45.95 o
  -1   1   4      282.93      243.62     13.36 o
   0   1   4     2184.60     2089.09     27.52 o
   1   1   4       15.51       30.36      6.55 o
   2   1   4     2689.83     2871.49     44.39 o
   3   1   4     2471.63     2573.59     49.02 o
   4   1   4      678.75      605.60     58.33 o
   5   1   4      146.67      148.74     21.16 o
   6   1   4       17.54       39.78     18.34 o
   7   1   4        3.48       11.03     17.17 o
   8   1   4      757.68      795.42     53.75 o
   9   1   4      600.09      590.97     51.33 o
  10   1   4      528.14      604.55     79.59 o
 -12   2   4       82.80      149.82     62.04 o
 -11   2   4      140.54      147.60     32.43 o
 -10   2   4     2020.40     1894.31     76.21 o
  -9   2   4      589.36      600.01     48.08 o
  -8   2   4      347.38      366.70     46.56 o
  -7   2   4     2956.63     3005.35     81.07 o
  -6   2   4     6646.19     6212.15    160.33 o
  -5   2   4       26.29       69.82     23.15 o
  -4   2   4     2038.66     1986.95     55.22 o
  -3   2   4     2672.34     2564.15     58.61 o
  -2   2   4      185.55      226.65     20.11 o
  -1   2   4      692.41      777.78     28.24 o
   0   2   4      690.29      687.10     19.82 o
   1   2   4     4069.60     4106.23     50.63 o
   2   2   4      406.43      402.07     19.16 o
   3   2   4     7865.55     7994.67    117.50 o
   4   2   4     5287.28     5085.63     79.02 o
   5   2   4     2753.86     2591.12     58.86 o
   6   2   4      437.26      462.31     37.19 o
   7   2   4      855.84      833.01     50.71 o
   8   2   4        2.25       24.79     21.02 o
   9   2   4       11.95       14.66     26.95 o
  10   2   4      613.37      747.56    108.92 o
 -11   3   4      245.06      276.50     53.16 o
 -10   3   4      152.53      194.86     50.30 o
  -9   3   4        9.80       20.33     17.51 o
  -8   3   4      276.57      312.13     37.79 o
  -7   3   4      484.04      416.72     47.83 o
  -6   3   4     2034.13     1800.74     77.14 o
  -5   3   4       35.30       54.91     14.57 o
  -4   3   4     2144.63     2056.02     63.66 o
  -3   3   4     3920.17     4149.60    132.73 o
  -2   3   4      177.54      181.11     21.30 o
  -1   3   4      421.18      424.72     21.76 o
   0   3   4       18.34       33.30      7.53 o
   1   3   4     4379.55     4223.85     56.06 o
   2   3   4     1578.06     1672.04     35.25 o
   3   3   4     1550.93     1555.83     41.12 o
   4   3   4      102.47      148.01     18.65 o
   5   3   4       80.14      102.99     20.46 o
   6   3   4     3469.84     3369.83    111.62 o
   7   3   4      534.30      524.51     56.71 o
   8   3   4      105.71      146.15     35.52 o
   9   3   4       53.19       32.12     29.95 o
 -10   4   4     1786.01     1767.40     98.63 o
  -9   4   4        0.97       -0.79     20.17 o
  -8   4   4     2272.93     2181.27     99.33 o
  -7   4   4       62.40       78.56     19.30 o
  -6   4   4      844.30      688.88    151.27 o
  -5   4   4      840.86      941.77    103.66 o
  -4   4   4     3925.11     3808.60     88.67 o
  -3   4   4     5554.93     5263.08    144.33 o
  -2   4   4     2462.30     2496.89     52.06 o
  -1   4   4      496.31      522.28     33.76 o
   0   4   4      224.11      232.08     18.14 o
   1   4   4      225.99      259.37     18.53 o
   2   4   4      793.25      851.73     58.41 o
   3   4   4     1043.98     1086.10     43.99 o
   4   4   4     1605.14     1637.94     57.52 o
   5   4   4     1768.80     1758.97     89.23 o
   6   4   4      241.29      248.64     41.96 o
   7   4   4        8.80        9.00     22.51 o
   8   4   4      701.57      734.40     69.62 o
   9   4   4      152.03       66.64     43.90 o
 -10   5   4     1025.53     1134.44    130.77 o
  -9   5   4     2032.72     2179.78    109.00 o
  -8   5   4       14.76       36.77     22.58 o
  -7   5   4     2030.62     2072.92    153.90 o
  -6   5   4      507.74      578.93     55.43 o
  -5   5   4     2504.40     2545.45    126.79 o
  -4   5   4     2073.77     2203.68     63.35 o
  -3   5   4     4338.76     4327.48     78.20 o
  -2   5   4     5429.44     5462.26     95.30 o
  -1   5   4      177.04      154.25     27.21 o
   0   5   4      200.54      248.65     39.95 o
   1   5   4      606.05      540.29     33.85 o
   2   5   4     4438.88     4325.10     92.94 o
   3   5   4     4278.34     4169.31     81.54 o
   4   5   4      877.29      867.42     50.15 o
   5   5   4     3016.09     2932.82     87.17 o
   6   5   4      608.40      631.40     50.10 o
   7   5   4      564.02      715.14     84.20 o
   8   5   4      597.57      606.02     79.83 o
 -10   6   4        1.18       34.85     43.61 o
  -9   6   4      465.31      565.58     69.15 o
  -8   6   4     1215.09     1229.28     84.87 o
  -7   6   4      154.79      205.04     42.37 o
  -6   6   4      637.41      641.62     61.25 o
  -5   6   4      801.18      718.99    215.41 o
  -4   6   4       20.22       18.23     18.26 o
  -3   6   4       15.08        4.36     14.40 o
  -2   6   4     2692.12     2614.13     99.87 o
  -1   6   4     3713.42     3688.43     86.86 o
   0   6   4     1363.55     1353.69     51.99 o
   1   6   4     3375.12     3123.45    102.91 o
   2   6   4     1197.91     1154.44     44.72 o
   3   6   4      166.09      154.81     24.18 o
   4   6   4      237.29      245.38     35.22 o
   5   6   4      734.67      792.37     54.94 o
   6   6   4      442.65      469.62     46.65 o
   7   6   4      123.86      140.75     37.52 o
   8   6   4     1325.81     1368.79    141.22 o
  -8   7   4        4.32       -8.89     36.80 o
  -7   7   4      264.97      345.69     84.64 o
  -6   7   4      188.63      221.90     44.89 o
  -5   7   4       30.54       26.45     34.04 o
  -4   7   4       56.90       46.43     23.39 o
  -3   7   4      610.99      544.59     79.67 o
  -2   7   4      427.34      504.07     57.18 o
  -1   7   4      194.89      188.19     36.53 o
   0   7   4      556.88      561.61     56.28 o
   1   7   4      123.68       91.61     29.06 o
   2   7   4      526.94      581.42     39.08 o
   3   7   4      408.39      447.05     37.12 o
   4   7   4        4.67        0.19     14.51 o
   5   7   4      352.84      406.84     45.82 o
   6   7   4       31.70       52.14     23.61 o
   7   7   4      236.01      247.32     48.05 o
  -7   8   4     1286.56     1553.29    189.15 o
  -6   8   4      511.44      544.14     72.23 o
  -5   8   4     1355.05     1151.96    123.42 o
  -4   8   4       14.74      -10.38     27.61 o
  -3   8   4      199.01      265.31     57.15 o
  -2   8   4      735.06      728.83     71.72 o
  -1   8   4     1545.58     1445.05    150.04 o
   0   8   4      215.81      241.44     42.09 o
   1   8   4     1328.23     1383.42    120.49 o
   2   8   4     2834.33     2745.91     95.12 o
   3   8   4      154.38      141.87     29.61 o
   4   8   4      161.38      235.20     46.31 o
   5   8   4     1111.60     1271.26     98.03 o
   6   8   4      319.36      369.25     83.44 o
  -5   9   4      545.67      474.79     68.90 o
  -4   9   4       62.54       56.83     42.79 o
  -3   9   4     1799.42     1694.56    110.23 o
  -2   9   4     1639.42     1678.78     97.65 o
  -1   9   4       63.45       66.87     27.47 o
   0   9   4        0.12        3.36     22.88 o
   1   9   4      832.34      826.22     78.13 o
   2   9   4     1973.76     1910.75     84.95 o
   3   9   4     1137.20      999.00     69.74 o
   4   9   4      382.71      488.78    209.36 o
   5   9   4     2085.20     2210.66    172.18 o
  -2  10   4     1291.51      880.71    116.00 o
  -1  10   4      299.80      384.20     60.05 o
   0  10   4      399.75      313.36     59.54 o
   1  10   4       39.83       26.19     32.61 o
   2  10   4      299.74      393.64     87.91 o
 -11   1   5     1191.47     1334.10     72.46 o
 -10   1   5      211.08      226.08     33.89 o
  -9   1   5        3.63        7.25     14.68 o
  -8   1   5      115.62      113.86     29.05 o
  -7   1   5       28.15       45.21     17.40 o
  -6   1   5      326.35      261.08     28.63 o
  -5   1   5     2724.27     2531.68    188.82 o
  -4   1   5    12539.35    12069.46    124.89 o
  -3   1   5     4528.13     4487.14     95.91 o
  -2   1   5     2776.13     2775.42     43.64 o
  -1   1   5     1148.79     1171.97     27.38 o
   0   1   5        5.08       22.86      6.32 o
   1   1   5     4711.71     4627.25     73.14 o
   2   1   5     3761.16     3583.26     65.88 o
   3   1   5    10864.96    10322.56    186.43 o
   4   1   5     2750.21     2515.71     72.41 o
   5   1   5      628.82      674.65     46.76 o
   6   1   5     3316.45     3226.48     89.11 o
   7   1   5      702.61      772.75     53.52 o
   8   1   5     1077.93     1150.67     82.81 o
   9   1   5       97.55      161.00     34.80 o
  10   1   5      442.18      600.14    102.93 o
 -11   2   5       20.89       21.47     22.07 o
 -10   2   5     1925.05     1789.24     75.34 o
  -9   2   5     1555.26     1513.02     66.48 o
  -8   2   5      163.19      227.52     29.74 o
  -7   2   5      254.88      262.57     30.38 o
  -6   2   5      124.94      104.83     20.58 o
  -5   2   5     2246.77     2008.06     73.56 o
  -4   2   5      423.96      367.33     28.71 o
  -3   2   5     4295.89     4287.15     88.91 o
  -2   2   5     7694.71     7847.13     95.30 o
  -1   2   5      320.59      345.76     17.01 o
   0   2   5      176.94      187.64     12.65 o
   1   2   5      780.79      775.19     22.07 o
   2   2   5     2574.33     2497.52    121.19 o
   3   2   5        3.61       23.50     14.19 o
   4   2   5     2192.41     2055.46    100.11 o
   5   2   5     2171.06     2013.80     65.69 o
   6   2   5      537.02      518.73     41.50 o
   7   2   5       71.12       85.34     29.24 o
   8   2   5      913.80      905.00    238.91 o
   9   2   5     1972.76     2048.13    159.63 o
 -11   3   5      287.68      312.30     43.80 o
 -10   3   5       17.06        4.73     17.56 o
  -9   3   5      911.17      836.73     56.74 o
  -8   3   5     5185.17     4949.06    144.56 o
  -7   3   5     4495.42     4236.90    101.23 o
  -6   3   5       90.87      104.65     19.92 o
  -5   3   5        4.14        6.78     13.67 o
  -4   3   5      293.27      263.54     33.28 o
  -3   3   5     3667.23     3556.82     76.60 o
  -2   3   5       87.88       70.37     12.94 o
  -1   3   5    10785.58    11042.45    107.76 o
   0   3   5    16003.59    15953.07    135.98 o
   1   3   5     5936.27     5965.16    118.32 o
   2   3   5     4589.73     4470.53     87.61 o
   3   3   5       12.75       11.67     12.47 o
   4   3   5     2350.37     2393.86     66.85 o
   5   3   5      245.77      296.42     43.99 o
   6   3   5      626.50      647.07     61.52 o
   7   3   5      535.09      589.28     63.49 o
   8   3   5      518.67      555.23     65.55 o
   9   3   5     2661.73     2785.19    125.55 o
 -10   4   5        0.37       40.78     26.50 o
  -9   4   5      836.79      833.45     73.42 o
  -8   4   5     1382.04     1251.04     60.49 o
  -7   4   5        0.50       36.16     16.39 o
  -6   4   5      263.20      299.47     40.56 o
  -5   4   5      660.14      565.56     54.98 o
  -4   4   5     1224.09     1133.92     59.22 o
  -3   4   5      539.62      483.98     32.22 o
  -2   4   5       76.28       77.76     15.99 o
  -1   4   5      191.92      213.37     19.24 o
   0   4   5     1500.77     1501.53     71.66 o
   1   4   5       35.10       27.45     10.43 o
   2   4   5     2691.06     2643.69     75.09 o
   3   4   5        0.46      -11.27     11.86 o
   4   4   5      731.04      798.08     60.24 o
   5   4   5     2669.29     2535.45    217.48 o
   6   4   5     1431.53     1430.01    118.69 o
   7   4   5      681.43      718.29     69.30 o
   8   4   5        0.71       24.44     27.29 o
   9   4   5       17.10       -2.29     46.41 o
 -10   5   5      220.00      250.33     50.01 o
  -9   5   5       85.57      136.10     36.53 o
  -8   5   5      288.37      278.89     47.18 o
  -7   5   5     1507.41     1604.21    248.19 o
  -6   5   5     1867.31     1745.05    123.96 o
  -5   5   5     2495.03     2419.38     73.37 o
  -4   5   5      523.73      539.41     77.69 o
  -3   5   5        3.21       -0.41     10.44 o
  -2   5   5       97.03      126.56     22.74 o
  -1   5   5       27.65       45.81     14.41 o
   0   5   5      295.59      285.22     37.31 o
   1   5   5        6.89        9.08      9.88 o
   2   5   5       27.66       34.45     15.63 o
   3   5   5      118.83      125.28     23.37 o
   4   5   5      240.50      240.34     39.34 o
   5   5   5     1027.62     1137.57     96.47 o
   6   5   5     1334.92     1375.15     84.70 o
   7   5   5     1101.05     1250.72     89.54 o
   8   5   5      440.98      568.81     71.56 o
  -9   6   5       16.71       54.44     29.17 o
  -8   6   5      125.55      164.81     40.03 o
  -7   6   5     2024.33     2194.53    154.60 o
  -6   6   5     2330.59     2409.07    103.14 o
  -5   6   5      298.55      405.09     78.22 o
  -4   6   5      529.45      580.49     61.45 o
  -3   6   5      603.95      644.15     94.00 o
  -2   6   5     7029.99     6841.66    212.34 o
  -1   6   5     1884.65     2012.86     72.33 o
   0   6   5     1927.08     1952.07     64.97 o
   1   6   5     2238.70     2205.56     91.75 o
   2   6   5      936.30      830.23     49.74 o
   3   6   5     3903.76     3984.18    101.96 o
   4   6   5      635.62      761.55     64.75 o
   5   6   5     1119.72      933.00     73.75 o
   6   6   5      609.40      565.74     63.33 o
   7   6   5      106.99       78.54     36.56 o
   8   6   5       31.95       14.40     46.46 o
  -8   7   5       71.58       36.85     46.78 o
  -7   7   5     1343.00     1602.93    160.87 o
  -6   7   5       99.26      145.82     38.09 o
  -5   7   5      455.72      459.43     61.68 o
  -4   7   5      544.00      553.89     65.05 o
  -3   7   5     2681.55     2607.80    111.99 o
  -2   7   5     2005.47     2213.66    122.87 o
  -1   7   5        0.14       18.71     18.19 o
   0   7   5      541.16      678.80     61.37 o
   1   7   5      170.67      247.91     33.37 o
   2   7   5      262.00      336.20     38.93 o
   3   7   5     1769.81     1768.26     70.23 o
   4   7   5     2176.60     2190.51    101.27 o
   5   7   5      326.11      353.60     55.05 o
   6   7   5      184.64      237.34     66.64 o
   7   7   5       81.62      166.24     62.49 o
  -7   8   5      984.17     1061.30    136.80 o
  -6   8   5      520.12      409.69     65.70 o
  -5   8   5     1452.30     1404.94     98.39 o
  -4   8   5        0.09       -0.03     17.62 o
  -3   8   5      247.98      305.61     50.66 o
  -2   8   5     1150.07     1300.22     91.18 o
  -1   8   5       28.18       77.75     27.83 o
   0   8   5        0.73       -1.14     18.33 o
   1   8   5      380.40      347.22     53.36 o
   2   8   5     1888.40     1845.81    148.63 o
   3   8   5      482.36      478.28     63.39 o
   4   8   5      127.16      144.97     58.95 o
   5   8   5      241.66      167.57     60.52 o
  -5   9   5      676.79      535.55     97.18 o
  -4   9   5        4.52       27.01     27.44 o
  -3   9   5      433.28      428.68     79.74 o
  -2   9   5     1143.57     1064.97     87.99 o
  -1   9   5        3.39       45.53     28.87 o
   0   9   5       53.65       93.43     46.46 o
   1   9   5      272.11      262.66     51.16 o
   2   9   5      223.37      198.65     47.20 o
  -1  10   5      149.81      203.22     64.72 o
 -11   0   6       43.34       99.76     51.23 o
 -10   0   6        8.39      -19.46     26.36 o
  -9   0   6     3813.06     3681.71    128.38 o
  -8   0   6    13048.22    11902.02    290.43 o
  -7   0   6    10360.84     9325.83    192.43 o
  -6   0   6       80.60      116.20     26.20 o
  -5   0   6      704.03      752.40     50.46 o
  -4   0   6     1253.75     1202.32     56.21 o
  -3   0   6     1846.71     1856.55     48.70 o
  -2   0   6      111.38      102.79     20.51 o
  -1   0   6     6017.75     6114.89    121.92 o
   0   0   6     5716.68     5500.12    118.25 o
   1   0   6     4148.64     4261.58    107.09 o
   2   0   6    11625.94    10898.57    271.36 o
   3   0   6      414.38      357.14     39.51 o
   4   0   6     1431.63     1364.73     69.91 o
   5   0   6       10.58        6.65     39.18 o
   6   0   6     2336.24     2278.37     97.74 o
   7   0   6      421.17      461.37     58.63 o
   8   0   6     1137.48     1145.62    120.08 o
   9   0   6     1054.50     1285.11    130.46 o
 -11   1   6      649.06      613.99     55.41 o
 -10   1   6       20.25       10.13     28.02 o
  -9   1   6      602.94      635.05     50.76 o
  -8   1   6       11.49       34.97     20.00 o
  -7   1   6      743.57      670.04     45.46 o
  -6   1   6       11.59       31.66     15.79 o
  -5   1   6       52.45       59.66     16.92 o
  -4   1   6      126.16      106.06     20.74 o
  -3   1   6       63.20       96.25     12.14 o
  -2   1   6     2289.56     2180.31     56.21 o
  -1   1   6       54.73       56.01     12.46 o
   0   1   6     1201.63     1218.92     43.73 o
   1   1   6     1663.59     1622.04     52.81 o
   2   1   6     2489.48     2320.34     65.70 o
   3   1   6     1841.34     1731.57     51.27 o
   4   1   6        4.11       37.81     14.56 o
   5   1   6     2707.87     2601.80     69.91 o
   6   1   6     1427.55     1335.59     62.62 o
   7   1   6      618.68      729.75     55.20 o
   8   1   6       73.54      130.91     30.96 o
   9   1   6     1534.13     1701.07    170.13 o
 -11   2   6      903.13      960.58     97.94 o
 -10   2   6        5.67       15.32     17.97 o
  -9   2   6        4.28       19.65     17.43 o
  -8   2   6      162.82      164.03     37.36 o
  -7   2   6       32.53       44.42     17.74 o
  -6   2   6       50.29       61.37     18.06 o
  -5   2   6     2531.05     2529.43     71.54 o
  -4   2   6     2796.84     2717.88     58.03 o
  -3   2   6     2483.73     2396.57     84.45 o
  -2   2   6     1542.29     1615.02     42.55 o
  -1   2   6     2039.85     1972.51     45.64 o
   0   2   6       22.65       44.68     13.21 o
   1   2   6        5.70       33.60     18.45 o
   2   2   6       41.60       36.03     14.94 o
   3   2   6       63.57       53.57     16.75 o
   4   2   6       37.80       54.16     18.60 o
   5   2   6      357.13      449.15     40.49 o
   6   2   6      383.04      442.62     42.25 o
   7   2   6       17.81       44.48     27.23 o
   8   2   6     1165.80     1194.51     91.12 o
   9   2   6      547.17      556.39     73.88 o
 -11   3   6       58.50      150.88     62.70 o
 -10   3   6      896.29      918.99     64.05 o
  -9   3   6     1987.80     1992.44     78.26 o
  -8   3   6       97.37       88.33     20.64 o
  -7   3   6     1143.29     1028.26     53.72 o
  -6   3   6        1.95        1.47     13.10 o
  -5   3   6       47.91       50.56     21.12 o
  -4   3   6     1651.77     1620.59     54.88 o
  -3   3   6      486.98      442.33     39.51 o
  -2   3   6     2967.66     2980.68     61.72 o
  -1   3   6     3502.58     3303.12     80.76 o
   0   3   6      310.39      281.83     32.65 o
   1   3   6     2562.42     2524.69     66.86 o
   2   3   6        6.06       22.79     14.10 o
   3   3   6     1532.36     1566.95     89.17 o
   4   3   6        0.42       16.79     20.47 o
   5   3   6       60.88       28.95     33.21 o
   6   3   6        7.67       58.28     27.32 o
   7   3   6       10.30       17.26     25.26 o
   8   3   6      216.97      251.38     52.88 o
   9   3   6      522.79      656.05    112.62 o
 -10   4   6      193.46      256.19     50.15 o
  -9   4   6       19.78       25.79     21.74 o
  -8   4   6      171.73      188.66     30.48 o
  -7   4   6        2.29       22.04     14.56 o
  -6   4   6      117.31      123.26     22.87 o
  -5   4   6     3501.11     3522.35     88.67 o
  -4   4   6     3495.22     3247.58     81.79 o
  -3   4   6     2477.15     2378.35     59.10 o
  -2   4   6       88.07       82.63     13.55 o
  -1   4   6      131.52      142.57     18.45 o
   0   4   6       12.71       35.40     12.58 o
   1   4   6       85.91      129.43     28.25 o
   2   4   6      957.33      821.66     60.00 o
   3   4   6     4509.13     4202.19    125.97 o
   4   4   6    11358.06    11007.30    223.49 o
   5   4   6     2015.93     2020.20     94.68 o
   6   4   6       35.68       39.21     24.48 o
   7   4   6      322.90      280.25     50.84 o
   8   4   6       97.96      125.10     41.76 o
  -9   5   6      487.28      514.30     64.39 o
  -8   5   6      217.45      267.49     44.42 o
  -7   5   6        3.83        6.04     19.62 o
  -6   5   6     2347.60     2347.58     77.68 o
  -5   5   6      886.22      803.53    137.93 o
  -4   5   6       12.22       35.31     18.30 o
  -3   5   6       48.07       51.69     14.14 o
  -2   5   6      528.45      531.53     33.53 o
  -1   5   6     2615.80     2635.53     76.56 o
   0   5   6      315.86      302.26     33.15 o
   1   5   6     2615.18     2298.70    125.63 o
   2   5   6      564.37      521.89     53.37 o
   3   5   6      309.11      333.06     55.26 o
   4   5   6      341.43      408.36     53.13 o
   5   5   6      174.20      200.77     41.67 o
   6   5   6     2670.71     2740.25    118.72 o
   7   5   6      423.16      440.76     72.68 o
   8   5   6      416.42      415.85     89.86 o
  -9   6   6       89.81      144.70     51.15 o
  -8   6   6      688.59      771.72    193.85 o
  -7   6   6     1740.07     1775.35     95.00 o
  -6   6   6      497.49      604.83     98.48 o
  -5   6   6      138.29      219.47     70.05 o
  -4   6   6        8.30       23.60     21.42 o
  -3   6   6       49.96       62.52     32.34 o
  -2   6   6        9.73       17.15     14.34 o
  -1   6   6     1252.36     1207.36     60.49 o
   0   6   6     3750.56     3546.53     93.94 o
   1   6   6     2035.85     1924.29     85.98 o
   2   6   6      171.93      242.98     40.19 o
   3   6   6      507.63      544.46     57.75 o
   4   6   6      307.67      319.14     57.36 o
   5   6   6       38.11       50.12     38.94 o
   6   6   6      500.83      567.49     69.05 o
   7   6   6     1338.90     1224.70    135.70 o
  -7   7   6       50.77       55.40     51.25 o
  -6   7   6      229.61      224.16     47.66 o
  -5   7   6      149.07      169.58     39.65 o
  -4   7   6      123.93      159.54     37.95 o
  -3   7   6       93.38      107.04     31.33 o
  -2   7   6        7.11       21.28     20.61 o
  -1   7   6      401.06      377.91     75.11 o
   0   7   6     1456.84     1261.00     78.85 o
   1   7   6        0.08       21.40     18.93 o
   2   7   6       61.92       78.30     28.34 o
   3   7   6        9.50       16.46     23.80 o
   4   7   6      378.11      417.66     57.35 o
   5   7   6       88.35       89.84     37.08 o
   6   7   6       31.22      106.36     55.43 o
  -6   8   6      144.22      123.57     46.27 o
  -5   8   6      609.40      512.52     67.38 o
  -4   8   6        3.52       28.71     25.64 o
  -3   8   6     1121.45     1158.43     89.67 o
  -2   8   6      445.02      523.22     91.14 o
  -1   8   6      593.40      611.54     95.29 o
   0   8   6     3191.96     3176.45    129.86 o
   1   8   6     1154.06     1329.23    131.37 o
   2   8   6      104.90       81.74     47.13 o
   3   8   6      150.44      152.74     57.48 o
  -4   9   6      854.98      773.40     84.65 o
  -3   9   6       18.43        7.93     43.29 o
  -2   9   6      978.98      898.28    121.57 o
  -1   9   6     2106.39     1922.05    154.74 o
 -10   1   7      979.46      945.26     65.19 o
  -9   1   7      966.58      951.07     78.47 o
  -8   1   7      110.11      175.01     29.65 o
  -7   1   7     1267.81     1259.60     58.83 o
  -6   1   7      410.65      471.96     39.88 o
  -5   1   7     1243.39     1176.11     54.81 o
  -4   1   7       20.58       32.69     19.42 o
  -3   1   7     4943.13     4868.74     94.80 o
  -2   1   7     2825.94     2813.56     76.92 o
  -1   1   7      137.48      163.43     19.10 o
   0   1   7      286.81      268.18     49.18 o
   1   1   7     5710.92     5203.96     90.41 o
   2   1   7     1138.60      950.65     91.88 o
   3   1   7       12.49       24.15     14.24 o
   4   1   7     3347.27     3298.76     78.95 o
   5   1   7     3223.07     3006.78     79.83 o
   6   1   7        6.17       27.07     20.96 o
   7   1   7       62.44       60.51     36.10 o
   8   1   7     1270.25     1207.87     98.24 o
 -10   2   7        3.84       28.99     20.28 o
  -9   2   7      901.03      932.52     59.81 o
  -8   2   7      760.33      835.83     55.20 o
  -7   2   7     1949.28     1841.27     68.71 o
  -6   2   7     6923.67     6737.30    131.06 o
  -5   2   7       94.07      103.87     21.69 o
  -4   2   7      269.73      229.40     27.70 o
  -3   2   7     1432.89     1305.77     54.45 o
  -2   2   7     8109.79     8085.00    129.38 o
  -1   2   7     7488.34     7199.15    121.53 o
   0   2   7      296.39      260.66     28.72 o
   1   2   7     4282.20     4117.12     92.77 o
   2   2   7     1080.05     1056.13     47.91 o
   3   2   7     1529.07     1430.49     56.92 o
   4   2   7       82.04       78.16     22.11 o
   5   2   7     1526.29     1658.37     67.15 o
   6   2   7     2861.80     2540.14    318.50 o
   7   2   7      351.03      409.08     72.10 o
   8   2   7      172.93      158.02     66.49 o
 -10   3   7       29.80       52.94     23.81 o
  -9   3   7      168.21      177.79     47.81 o
  -8   3   7     1202.41     1052.83     58.03 o
  -7   3   7     1985.37     2105.54     74.98 o
  -6   3   7     3939.95     3935.68     99.43 o
  -5   3   7      550.56      600.24     42.70 o
  -4   3   7      933.97      986.62     70.99 o
  -3   3   7      102.87      140.90     21.47 o
  -2   3   7      103.57      145.23     23.32 o
  -1   3   7      767.80      698.88     42.34 o
   0   3   7       94.12       95.97     23.20 o
   1   3   7     1184.55     1209.40     62.79 o
   2   3   7      127.72      177.39     26.32 o
   3   3   7        0.78       31.43     20.16 o
   4   3   7       27.00       28.36     23.23 o
   5   3   7      364.50      427.84     61.12 o
   6   3   7      763.12      797.80     80.34 o
   7   3   7      757.97      700.59     74.58 o
   8   3   7     1346.38     1230.00    139.51 o
 -10   4   7      422.55      524.32     97.07 o
  -9   4   7       15.34       37.74     20.50 o
  -8   4   7      420.63      466.69     44.43 o
  -7   4   7      195.99      183.49     32.31 o
  -6   4   7        7.88       10.49     17.16 o
  -5   4   7      677.22      733.90     51.71 o
  -4   4   7      251.85      282.87     30.81 o
  -3   4   7     2404.52     2462.49     64.39 o
  -2   4   7      308.78      395.55     38.98 o
  -1   4   7       19.91       24.64     14.75 o
   0   4   7       26.20       26.55     20.92 o
   1   4   7      684.38      638.99     56.44 o
   2   4   7     5873.30     5484.22    148.86 o
   3   4   7      672.53      716.35     63.64 o
   4   4   7        4.42       -7.63     20.64 o
   5   4   7        5.87       21.60     25.59 o
   6   4   7      197.13      271.33     49.45 o
   7   4   7     1318.55     1111.41     92.19 o
  -9   5   7      781.97      791.79     77.80 o
  -8   5   7      466.28      498.98     72.01 o
  -7   5   7      808.13      763.85    129.46 o
  -6   5   7      312.91      300.25     35.81 o
  -5   5   7       73.07       91.02     22.77 o
  -4   5   7        0.40       26.50     14.80 o
  -3   5   7      652.82      603.55     44.83 o
  -2   5   7     2715.33     2773.48    101.43 o
  -1   5   7     4529.15     4530.00    132.81 o
   0   5   7     3386.80     3466.81    115.44 o
   1   5   7     1617.75     1637.27    108.12 o
   2   5   7     1183.34     1154.56     77.03 o
   3   5   7      106.11       79.85     26.68 o
   4   5   7        1.90       24.95     44.05 o
   5   5   7       53.76       20.58     27.39 o
   6   5   7       37.53      108.61     39.78 o
  -8   6   7      738.37      819.50    122.47 o
  -7   6   7       22.54       58.41     50.43 o
  -6   6   7      645.00      748.65    108.31 o
  -5   6   7     3759.09     3863.69    200.51 o
  -4   6   7      122.80      136.32     52.45 o
  -3   6   7      108.15      122.00     25.90 o
  -2   6   7      203.85      238.84     38.91 o
  -1   6   7       60.45       46.97     24.09 o
   0   6   7      269.53      262.52     48.00 o
   1   6   7      119.27       77.42     31.04 o
   2   6   7     1534.75     1427.84     80.89 o
   3   6   7      216.73      176.62     41.41 o
   4   6   7      431.49      405.55     57.62 o
   5   6   7      134.89      149.45     42.13 o
  -7   7   7       48.87       29.23     30.41 o
  -6   7   7      284.83      268.66    132.48 o
  -5   7   7     1165.48     1368.63    151.15 o
  -4   7   7     4030.02     4625.87    228.49 o
  -3   7   7     1980.76     1925.22    141.43 o
  -2   7   7        2.13       30.14     28.25 o
  -1   7   7      430.69      398.83     78.01 o
   0   7   7      838.19     1032.39    115.84 o
   1   7   7      247.23      209.87     40.12 o
   2   7   7       14.55       32.17     22.70 o
   3   7   7     1198.63     1080.46    112.20 o
   4   7   7     1223.08     1077.72     85.63 o
  -5   8   7       93.00       96.38     62.59 o
  -4   8   7      213.19      314.41     84.77 o
  -2   8   7      204.07      203.06     59.35 o
  -1   8   7      249.59      344.39     74.89 o
   0   8   7       28.04       29.82     34.29 o
   1   8   7      430.26      358.21     80.99 o
 -10   0   8       43.87       87.06     51.20 o
  -9   0   8      328.03      263.37     59.11 o
  -8   0   8      698.52      645.16     87.22 o
  -7   0   8     3217.20     2901.62    154.87 o
  -6   0   8     4207.42     4103.15    181.39 o
  -5   0   8      387.20      438.08     73.06 o
  -4   0   8      694.08      620.27     79.31 o
  -3   0   8      816.23      912.61     93.59 o
  -2   0   8      103.92      156.54     28.74 o
  -1   0   8     4061.14     4076.35    113.74 o
   0   0   8    14500.76    13598.82    335.02 o
   1   0   8     3522.84     3454.32    110.22 o
   2   0   8      605.23      702.83     59.71 o
   3   0   8       47.92       92.14     28.12 o
   4   0   8      131.35      107.02     36.42 o
   5   0   8      695.90      704.34     66.84 o
   6   0   8     1088.51     1220.30     87.76 o
   7   0   8     8321.54     8530.44    222.07 o
   8   0   8     2507.30     2449.05    172.29 o
 -10   1   8      486.70      507.54     93.72 o
  -9   1   8       75.89       93.60     26.05 o
  -8   1   8       20.74       41.56     20.16 o
  -7   1   8      219.17      259.79     33.65 o
  -6   1   8     2885.38     2845.41    245.07 o
  -5   1   8     2293.98     2439.06     96.43 o
  -4   1   8      186.23      193.07     35.04 o
  -3   1   8      353.19      367.35     45.37 o
  -2   1   8     2628.27     2645.87     63.12 o
  -1   1   8     3730.87     3671.36     76.80 o
   0   1   8     2454.39     2328.55     62.41 o
   1   1   8      291.21      331.80     29.97 o
   2   1   8      774.39      785.89     44.07 o
   3   1   8      172.38      276.52     35.06 o
   4   1   8      118.43      182.11     25.98 o
   5   1   8      334.32      338.59     41.42 o
   6   1   8      322.10      308.34     46.87 o
   7   1   8      118.49      114.81     31.24 o
 -10   2   8     1275.90     1108.49     86.66 o
  -9   2   8      620.80      514.86     49.35 o
  -8   2   8      394.02      460.87     61.00 o
  -7   2   8       73.69       77.52     22.46 o
  -6   2   8     1153.26     1153.76    122.54 o
  -5   2   8       20.16       51.45     23.70 o
  -4   2   8      148.62      148.07     33.21 o
  -3   2   8      283.03      318.86     33.07 o
  -2   2   8       25.07       52.28     17.93 o
  -1   2   8      134.84      139.23     23.91 o
   0   2   8      471.17      517.48     51.37 o
   1   2   8     2087.66     2002.87     68.09 o
   2   2   8      181.42      206.03     41.03 o
   3   2   8     3018.01     2803.70     84.99 o
   4   2   8      774.79      783.79     54.67 o
   5   2   8       28.58       20.66     25.38 o
   6   2   8       30.08       40.32     30.95 o
   7   2   8       17.96       -1.71     32.93 o
 -10   3   8        5.72       37.72     28.93 o
  -9   3   8      423.59      424.74     45.87 o
  -8   3   8       18.40       13.06     21.42 o
  -7   3   8      316.46      438.01     43.23 o
  -6   3   8      430.07      481.05     62.93 o
  -5   3   8      378.02      429.16     50.78 o
  -4   3   8      328.70      407.72     49.20 o
  -3   3   8        1.24       17.06     15.15 o
  -2   3   8      378.77      392.42     50.36 o
  -1   3   8      173.70      174.81     26.31 o
   0   3   8       43.66       55.68     18.84 o
   1   3   8     1514.51     1395.28     89.34 o
   2   3   8      431.50      497.10     42.37 o
   3   3   8      289.53      331.03     56.98 o
   4   3   8      257.70      304.07     67.75 o
   5   3   8      479.97      462.69     59.99 o
   6   3   8     1195.03     1275.40     95.27 o
  -9   4   8        3.44       52.04     23.06 o
  -8   4   8      279.98      294.01     38.46 o
  -7   4   8      399.92      453.01     45.00 o
  -6   4   8       56.64       22.97     20.09 o
  -5   4   8     1314.20     1473.04     76.58 o
  -4   4   8     2990.10     3027.52    107.71 o
  -3   4   8     4728.21     5010.14    150.58 o
  -2   4   8     3112.38     3033.24    104.66 o
  -1   4   8        3.31       16.33     16.86 o
   0   4   8     1886.55     2056.80     90.76 o
   1   4   8      655.51      533.90     85.78 o
   2   4   8      319.58      368.82     49.64 o
   3   4   8     1859.08     1711.45    156.23 o
   4   4   8     2670.44     2583.72    159.53 o
   5   4   8     2061.84     1938.81    102.77 o
   6   4   8      455.35      461.27     64.53 o
  -8   5   8      349.33      337.06     53.59 o
  -7   5   8      333.22      349.52     51.73 o
  -6   5   8      455.14      673.01     87.38 o
  -5   5   8       51.65       60.87     26.72 o
  -4   5   8      510.96      618.79     60.21 o
  -3   5   8      535.26      551.32     57.26 o
  -2   5   8      991.00     1237.10    122.19 o
  -1   5   8      502.06      488.81     54.31 o
   0   5   8      351.35      439.75     53.88 o
   1   5   8      114.64      161.16     34.10 o
   2   5   8     1355.58     1164.17    103.81 o
   3   5   8     1753.22     1622.79    172.25 o
   4   5   8      320.84      316.12     52.17 o
   5   5   8      951.77      967.83     85.90 o
  -8   6   8     1183.48     1406.15    152.64 o
  -7   6   8      381.84      404.24     90.44 o
  -4   6   8       21.09       77.34     37.83 o
  -3   6   8      192.39      201.50     39.07 o
  -2   6   8       94.62       85.78     38.83 o
  -1   6   8     1650.69     1808.63    179.25 o
   0   6   8      593.83      725.76     67.62 o
   1   6   8      236.77      265.38     72.83 o
   2   6   8      213.49      227.57     43.85 o
   3   6   8       78.90       92.97     32.22 o
   4   6   8      127.18      129.85     42.15 o
  -4   7   8      161.02      128.49     53.91 o
  -3   7   8        2.37       53.60     39.46 o
  -2   7   8        4.70        0.19     26.25 o
  -1   7   8       87.19       68.21     39.00 o
   0   7   8      173.49      211.58     41.27 o
   1   7   8       14.25       52.27     43.88 o
   2   7   8       77.60       96.08     34.53 o
   3   7   8       57.49       63.85     47.82 o
  -4   8   8      267.60      360.02     87.43 o
  -3   8   8     2376.13     2426.21    178.68 o
  -2   8   8      180.78      181.02     63.07 o
  -9   1   9       63.51       82.30     33.04 o
  -8   1   9        0.94      -11.62     21.57 o
  -7   1   9      420.76      458.10     56.90 o
  -6   1   9      143.16      122.44     31.17 o
  -5   1   9      643.65      689.56     64.63 o
  -4   1   9     4994.64     4961.07    145.96 o
  -3   1   9      213.23      297.76     91.71 o
  -2   1   9      162.87      185.84     28.90 o
  -1   1   9        1.02       16.06     16.36 o
   0   1   9       37.23       43.89     17.12 o
   1   1   9      720.87      787.66     45.80 o
   2   1   9      198.88      235.10     28.86 o
   3   1   9     3768.62     3633.69    107.31 o
   4   1   9      974.11      919.38     53.77 o
   5   1   9      478.77      530.66     60.91 o
   6   1   9      502.36      569.85     68.07 o
  -9   2   9      705.91      594.02     92.52 o
  -8   2   9       47.35       96.79     32.82 o
  -7   2   9       41.07       49.07     27.30 o
  -6   2   9     1416.72     1380.63     79.70 o
  -5   2   9     5808.17     5590.91    222.47 o
  -4   2   9     1261.75     1248.24     81.12 o
  -3   2   9      431.83      512.55     56.02 o
  -2   2   9      148.56      191.65     45.92 o
  -1   2   9      218.76      273.13     54.28 o
   0   2   9      560.41      505.81     44.97 o
   1   2   9       67.61       55.91     20.39 o
   2   2   9     1190.85     1183.51     61.78 o
   3   2   9      435.86      404.80     42.47 o
   4   2   9       24.37       20.35     19.19 o
   5   2   9       36.70       46.93     30.75 o
   6   2   9      670.85      689.89    108.18 o
  -9   3   9      103.62      103.60     50.37 o
  -8   3   9     1240.57     1312.95     90.25 o
  -7   3   9     1720.49     1814.02    157.42 o
  -6   3   9        4.17       12.60     22.31 o
  -5   3   9     1628.85     1680.11     85.24 o
  -4   3   9       90.72      100.99     31.57 o
  -3   3   9      320.22      337.39     66.24 o
  -2   3   9      428.14      404.62     40.52 o
  -1   3   9     2828.22     2867.69     87.62 o
   0   3   9     7514.84     7698.74    148.20 o
   1   3   9     1680.36     1663.62     67.71 o
   2   3   9      102.92      119.41     32.24 o
   3   3   9       22.26       36.97     24.52 o
   4   3   9      520.53      597.50     68.88 o
   5   3   9      301.04      399.72    104.90 o
  -8   4   9      953.86      907.48     77.50 o
  -7   4   9        2.87       14.42     60.17 o
  -6   4   9     1411.48     1447.85    115.74 o
  -5   4   9       65.18      123.05     32.20 o
  -4   4   9      447.82      437.74     52.79 o
  -3   4   9     1175.36     1274.59     60.72 o
  -2   4   9       15.34       24.85     21.42 o
  -1   4   9      908.54      987.37     72.99 o
   0   4   9        6.08       17.38     21.30 o
   1   4   9      204.20      241.19     65.72 o
   2   4   9      469.92      477.34     59.53 o
   3   4   9       99.80       95.27     33.15 o
   4   4   9      550.85      533.51    124.31 o
  -7   5   9     1958.09     2057.59    102.47 o
  -6   5   9      789.37      823.57    102.00 o
  -5   5   9      198.40      312.49     66.56 o
  -4   5   9      197.08      346.44     72.98 o
  -3   5   9      158.28      148.45     34.46 o
  -2   5   9       42.05       76.23     27.27 o
  -1   5   9        2.88       15.94     21.30 o
   0   5   9      447.82      423.98     55.13 o
   1   5   9      514.08      454.77     57.19 o
   2   5   9      511.28      505.82     62.20 o
   3   5   9      527.04      551.42     80.34 o
  -4   6   9      562.89      818.52    107.16 o
  -3   6   9      277.44      329.83     49.81 o
  -2   6   9     2046.58     2195.58    106.75 o
  -1   6   9      993.68      927.05     76.92 o
   0   6   9       23.79       53.53     28.74 o
   1   6   9     1136.68      990.67     80.30 o
   2   6   9       66.08       39.93     30.06 o
  -3   7   9     1461.08     1739.96    146.54 o
  -2   7   9     2018.59     1883.81    153.22 o
  -1   7   9      264.62      370.77     86.82 o
   0   7   9       97.10      120.80     53.36 o
   1   7   9      279.18      327.75     75.93 o
  -8   0  10     1046.20     1098.26    124.44 o
  -7   0  10     1863.50     2050.35    146.67 o
  -6   0  10      106.01      142.84     57.99 o
  -5   0  10       16.28      -10.14     31.63 o
  -4   0  10     2641.26     2655.39    158.15 o
  -3   0  10     2181.32     2165.71    146.27 o
  -2   0  10      398.07      524.40     84.16 o
  -1   0  10     1872.23     1958.07    148.10 o
   0   0  10     3669.88     3551.46    123.89 o
   1   0  10     3394.98     3347.14    122.57 o
   2   0  10     4270.14     4345.88    143.52 o
   3   0  10      324.76      375.63    172.98 o
   4   0  10      553.93      554.22    120.92 o
   5   0  10       32.05       55.09     49.81 o
  -8   1  10      338.23      364.31     57.30 o
  -7   1  10       44.54       68.11     30.50 o
  -6   1  10       18.65       31.67     24.79 o
  -5   1  10      333.77      453.86     64.91 o
  -4   1  10      261.14      353.59     51.99 o
  -3   1  10       27.64      142.39     35.36 o
  -2   1  10      721.98      736.05     68.07 o
  -1   1  10       12.43       45.37     20.04 o
   0   1  10      195.45      270.14     30.78 o
   1   1  10      716.14      804.53     50.28 o
   2   1  10      197.37      199.60     27.93 o
   3   1  10       45.72       74.14     21.81 o
   4   1  10      798.93      829.22     62.78 o
   5   1  10     1323.19     1340.26     92.73 o
  -7   2  10       66.44       70.92     43.17 o
  -6   2  10      264.62      262.72     46.62 o
  -5   2  10     2365.68     2397.75    108.34 o
  -4   2  10     2504.33     2717.59    114.98 o
  -3   2  10      509.59      686.38     66.87 o
  -2   2  10     1584.75     1627.17     87.35 o
  -1   2  10      644.80      681.85     52.63 o
   0   2  10       40.12       74.36     22.61 o
   1   2  10       12.92       45.11     20.40 o
   2   2  10      847.82      933.80     61.23 o
   3   2  10      334.31      313.61     40.11 o
   4   2  10      204.60      271.77     98.24 o
  -7   3  10     1186.08     1081.00     85.83 o
  -6   3  10      727.77      791.34     75.42 o
  -5   3  10      298.01      281.64     47.03 o
  -4   3  10     1264.38     1264.50    185.84 o
  -3   3  10      347.78      405.65     84.37 o
  -2   3  10     1554.73     1536.32     68.23 o
  -1   3  10      430.08      494.30     46.86 o
   0   3  10      372.76      442.77     44.44 o
   1   3  10      135.26      127.65     33.18 o
   2   3  10      548.57      662.27     70.82 o
   3   3  10     1205.86     1187.93     91.75 o
  -7   4  10      116.93      122.50     38.56 o
  -6   4  10      277.77      336.01     55.00 o
  -5   4  10      632.81      710.60     70.65 o
  -4   4  10     1464.43     1339.81     86.00 o
  -3   4  10      838.45      774.19    104.37 o
  -2   4  10      549.87      605.99     65.02 o
  -1   4  10       17.74       29.91     26.11 o
   0   4  10      103.93      135.88     34.33 o
   1   4  10      193.95      177.13     47.38 o
   2   4  10      866.21      876.63    123.98 o
   3   4  10      765.35      618.35    109.51 o
  -6   5  10      805.30      871.58    114.41 o
  -5   5  10     1724.71     1441.05    135.84 o
  -4   5  10      173.37      195.32     61.98 o
  -3   5  10      644.76      854.41    109.75 o
  -2   5  10      584.56      660.01     82.86 o
  -1   5  10     1486.01     1220.95     86.52 o
   0   5  10      128.11      153.86     40.64 o
   1   5  10     1954.87     1705.94     99.94 o
  -4   6  10      169.50       94.84     59.85 o
  -3   6  10      104.67      142.76     59.03 o
  -2   6  10      174.56       91.37     51.97 o
  -1   6  10       31.38       24.44     31.62 o
   0   6  10      757.95      773.57    107.70 o
  -6   1  11       15.27       17.42     30.43 o
  -5   1  11     2157.66     2436.83    117.54 o
  -4   1  11      771.04      938.85    107.08 o
  -3   1  11     1512.85     1594.45     93.69 o
  -2   1  11     1493.75     1607.85     92.69 o
  -1   1  11       91.34      139.55     56.72 o
   0   1  11      313.47      380.88     45.65 o
   1   1  11       44.60       56.74     23.86 o
   2   1  11      112.97      174.57     33.39 o
   3   1  11       25.77        8.04     28.84 o
  -6   2  11      525.43      603.76     97.42 o
  -5   2  11        4.54       59.44     47.01 o
  -4   2  11       80.91       94.02     33.90 o
  -3   2  11        4.61       55.96     29.73 o
  -2   2  11      148.71      192.20     41.78 o
  -1   2  11      494.40      505.82     62.47 o
   0   2  11       16.30       46.63     22.76 o
   1   2  11     1576.95     1549.38     75.70 o
   2   2  11     1046.25     1057.16     87.82 o
  -6   3  11     1783.67     1829.69    144.92 o
  -5   3  11      649.85      596.37     70.93 o
  -4   3  11     1031.40     1104.37     88.44 o
  -3   3  11      589.64      568.52     67.52 o
  -2   3  11      153.75      201.75     85.48 o
  -1   3  11      678.50      710.55     72.09 o
   0   3  11      948.98     1057.66     86.95 o
   1   3  11     3046.91     3095.08    132.77 o
  -5   4  11        3.22      113.23     54.90 o
  -3   4  11     1906.50     2128.31    160.36 o
  -2   4  11       70.65       80.65     46.57 o
  -1   4  11       82.23       58.76     35.20 o
   0   4  11        9.97       -4.13     39.80 o
  -1   5  11      883.43      751.00    115.36 o
  -2   0  12        1.28       48.43     49.12 o
  -1   0  12       78.02      165.07     65.04 o
   1   0  12      312.14      550.70    103.78 o
  -3   1  12      732.78      875.87    116.88 o
  -2   1  12      919.02      832.28    119.25 o
  -1   1  12      254.92      326.39     77.93 o
   0   1  12       68.84       66.88     53.78 o
   1   1  12      816.78      782.57    113.66 o
  -3   2  12     1042.48      997.25    124.28 o
  -2   2  12      130.67      231.77     69.12 o
  -1   2  12      169.68      151.17     58.47 o
   0   2  12      948.32      905.84     82.29 o
 
